# Supplementary material for: Goblet cell breakdown: transcriptomics reveals Acinetobacter baumannii early and robust inflammatory response in differentiated human bronchial epithelial cells
Source: J Biomed Sci. 2025 Jul 9;32:63. doi: 10.1186/s12929-025-01159-1 (PMC12239265; doi:10.1186/s12929-025-01159-1)
Supplement: Supplementary file 5 — Supplementary Material 5. [file 12929_2025_1159_MOESM5_ESM.xlsx]

## Sheet: DEGs
Report RNA-Seq
	genes	symbol	entrezid	logCPM	logFC	PValue	FDR
1	ENSG00000081041	CXCL2	2920	6.68	4.4	0	0
2	ENSG00000118503	TNFAIP3	7128	7.15	2.96	0	0
3	ENSG00000185022	MAFF	23764	6.79	2.41	0	0
4	ENSG00000137331	IER3	8870	8.6	2.7	0	0
5	ENSG00000023445	BIRC3	330	7.2	2.34	0	0
6	ENSG00000105835	NAMPT	10135	7.89	1.66	0	0
7	ENSG00000130513	GDF15	9518	8.51	1.82	0	0
8	ENSG00000120129	DUSP1	1843	6.57	1.94	0	0
9	ENSG00000138166	DUSP5	1847	5.73	2.91	0	0
10	ENSG00000144802	NFKBIZ	64332	7.3	1.94	0	0
11	ENSG00000163874	ZC3H12A	80149	7.5	2.77	0	0
12	ENSG00000221869	CEBPD	1052	8.47	1.08	0	0
13	ENSG00000181649	PHLDA2	7262	7.42	1.38	0	0
14	ENSG00000165732	DDX21	9188	8.23	1.11	0	0
15	ENSG00000185650	ZFP36L1	677	10.44	0.98	0	0
16	ENSG00000100906	NFKBIA	4792	8.96	2.87	0	0
17	ENSG00000177606	JUN	3725	8.22	1.18	0	0
18	ENSG00000185950	IRS2	8660	7.51	1.26	0	0
19	ENSG00000124145	SDC4	6385	8.77	1.02	0	0
20	ENSG00000268104	SLC6A14	11254	7.36	1.26	0	0
21	ENSG00000125347	IRF1	3659	6.98	1.55	0	0
22	ENSG00000137745	MMP13	4322	5.75	1.97	0	0
23	ENSG00000169429	CXCL8	3576	8.45	3.04	0	0
24	ENSG00000105327	BBC3	27113	7.43	1.85	0	0
25	ENSG00000128016	ZFP36	7538	5.98	1.7	0	0
26	ENSG00000143153	ATP1B1	481	10.33	0.89	0	0
27	ENSG00000067082	KLF6	1316	7.13	1.06	0	0
28	ENSG00000116285	ERRFI1	54206	6.19	1.61	0	0
29	ENSG00000172216	CEBPB	1051	7.52	0.94	0	0
30	ENSG00000171223	JUNB	3726	7.38	0.98	0	0
31	ENSG00000128422	KRT17	3872	9.03	0.79	0	0
32	ENSG00000163734	CXCL3	2921	6.88	4.38	0	0
33	ENSG00000117228	GBP1	2633	7.13	1.05	0	0
34	ENSG00000166592	RRAD	6236	7.91	1	0	0
35	ENSG00000110911	SLC11A2	4891	7.42	1.01	0	0
36	ENSG00000115963	RND3	390	7	1.04	0	0
37	ENSG00000156804	FBXO32	114907	6.66	1.14	0	0
38	ENSG00000117525	F3	2152	8.62	0.75	0	0
39	ENSG00000265972	TXNIP	10628	9.33	-1.38	0	0
40	ENSG00000148926	ADM	133	7.09	1.46	0	0
41	ENSG00000213923	CSNK1E	1454	7.84	0.81	0	0
42	ENSG00000161011	SQSTM1	8878	8.67	0.71	0	0
43	ENSG00000075426	FOSL2	2355	6.96	1.09	0	0
44	ENSG00000087074	PPP1R15A	23645	7.43	0.85	0	0
45	ENSG00000167460	TPM4	7171	8.66	0.75	0	0
46	ENSG00000166750	SLFN5	162394	8.4	0.81	0	0
47	ENSG00000093134	VNN3P		6.12	1.29	0	0
48	ENSG00000163739	CXCL1	2919	9.83	2.54	0	0
49	ENSG00000104237	RP1	6101	7.64	-0.83	0	0
50	ENSG00000254087	LYN	4067	7.83	0.84	0	0
51	ENSG00000034152	MAP2K3	5606	7.36	0.8	0	0
52	ENSG00000110047	EHD1	10938	5.72	1.42	0	0
53	ENSG00000112245	PTP4A1	7803	7.04	0.87	0	0
54	ENSG00000198355	PIM3	415116	8.66	1.53	0	0
55	ENSG00000162924	REL	5966	7.53	1	0	0
56	ENSG00000073756	PTGS2	5743	6.58	2.93	0	0
57	ENSG00000166949	SMAD3	4088	7.06	0.85	0	0
58	ENSG00000163110	PDLIM5	10611	8.22	0.74	0	0
59	ENSG00000188039	NWD1	284434	7.54	-0.76	0	0
60	ENSG00000148339	SLC25A25	114789	5.12	1.75	0	0
61	ENSG00000171711	DEFB4A	124906748	4.11	2.92	0	0
62	ENSG00000112096			7.49	1.59	0	0
63	ENSG00000142627	EPHA2	1969	6.78	0.91	0	0
64	ENSG00000152229	PSTPIP2	9050	5.7	1.84	0	0
65	ENSG00000143816	WNT9A	7483	6.34	-1.04	0	0
66	ENSG00000141682	PMAIP1	5366	5.44	1.48	0	0
67	ENSG00000183018	SPNS2	124976	5.94	1.22	0	0
68	ENSG00000113070	HBEGF	1839	4.88	1.9	0	0
69	ENSG00000125148	MT2A	4502	9.34	0.72	0	0
70	ENSG00000253522	MIR3142HG	107075116	4.04	3.96	0	0
71	ENSG00000196352	CD55	1604	5.93	1.21	0	0
72	ENSG00000122861	PLAU	5328	6.44	2.01	0	0
73	ENSG00000159200	RCAN1	1827	4.9	2.04	0	0
74	ENSG00000050730	TNIP3	79931	4.13	2.69	0	0
75	ENSG00000145860	RNF145	153830	7.04	0.78	0	0
76	ENSG00000129116	PALLD	23022	7.62	0.69	0	0
77	ENSG00000184557	SOCS3	9021	5.37	1.48	0	0
78	ENSG00000162783	IER5	51278	6.8	0.85	0	0
79	ENSG00000008838	MED24	9862	7.67	0.93	0	0
80	ENSG00000163082	SGPP2	130367	6.78	0.89	0	0
81	ENSG00000130821	SLC6A8	6535	6.68	-0.87	0	0
82	ENSG00000105976	MET	4233	6.63	0.89	0	0
83	ENSG00000077150	NFKB2	4791	4.69	1.93	0	0
84	ENSG00000145675	PIK3R1	5295	6.41	-0.95	0	0
85	ENSG00000189067	LITAF	9516	9.05	0.57	0	0
86	ENSG00000006210	CX3CL1	6376	5.39	1.78	0	0
87	ENSG00000163435	ELF3	1999	10.12	0.54	0	0
88	ENSG00000035403	VCL	7414	6.36	0.97	0	0
89	ENSG00000137393	RNF144B	255488	6.44	0.93	0	0
90	ENSG00000027697	IFNGR1	3459	5.76	1.2	0	0
91	ENSG00000115919	KYNU	8942	5.86	1.5	0	0
92	ENSG00000111912	NCOA7	135112	7.06	1.43	0	0
93	ENSG00000148154	UGCG	7357	8.41	0.59	0	0
94	ENSG00000142871	CCN1	3491	5.52	1.3	0	0
95	ENSG00000064651	SLC12A2	6558	7.75	0.64	0	0
96	ENSG00000261618	LINC02605		5.14	1.59	0	0
97	ENSG00000157557	ETS2	2114	8.09	0.68	0	0
98	ENSG00000134851	TMEM165	55858	7.4	0.67	0	0
99	ENSG00000174844	DNAH12	201625	9.24	-0.54	0	0
100	ENSG00000137440	FGFBP1	9982	7.42	0.67	0	0
101	ENSG00000130066	SAT1	6303	10.99	0.58	0	0
102	ENSG00000198900	TOP1	7150	8.99	0.53	0	0
103	ENSG00000198517	MAFK	7975	7.01	0.72	0	0
104	ENSG00000185215	TNFAIP2	7127	7.39	3.02	0	0
105	ENSG00000134107	BHLHE40	8553	6.55	0.94	0	0
106	ENSG00000171346	KRT15	3866	8.38	-0.61	0	0
107	ENSG00000144136	SLC20A1	6574	6.94	0.74	0	0
108	ENSG00000099860	GADD45B	4616	5.14	1.42	0	0
109	ENSG00000169252	ADRB2	154	4.31	2.07	0	0
110	ENSG00000169242	EFNA1	1942	7.45	0.82	0	0
111	ENSG00000061273	HDAC7	51564	7.12	0.69	0	0
112	ENSG00000069399	BCL3	602	5.4	1.26	0	0
113	ENSG00000123358	NR4A1	3164	3.77	2.66	0	0
114	ENSG00000162981	LRATD1	151354	6.5	-0.82	0	0
115	ENSG00000196850	PPTC7	160760	6.77	0.74	0	0
116	ENSG00000185112	FAM43A	131583	4.45	1.86	0	0
117	ENSG00000124391	IL17C	27189	4.15	4.8	0	0
118	ENSG00000034677	RNF19A	25897	5.85	1	0	0
119	ENSG00000155324	GRAMD2B	65983	6.57	0.77	0	0
120	ENSG00000124201	ZNFX1	57169	7.6	0.59	0	0
121	ENSG00000135245	HILPDA	29923	9.32	1.58	0	0
122	ENSG00000118515	SGK1	6446	5.7	1.14	0	0
124	ENSG00000204616	TRIM31	11074	4.12	2.08	0	0
125	ENSG00000092421	SEMA6A	57556	5.52	1.13	0	0
126	ENSG00000262097	LINC02185		4.52	-2.09	0	0
127	ENSG00000145901	TNIP1	10318	6.12	0.9	0	0
128	ENSG00000117394	SLC2A1	6513	9.04	0.53	0	0
130	ENSG00000196878	LAMB3	3914	6.55	0.86	0	0
131	ENSG00000059728	MXD1	4084	5.25	1.23	0	0
132	ENSG00000104140	RHOV	171177	8.27	0.54	0	0
133	ENSG00000109320	NFKB1	4790	6.42	0.79	0	0
134	ENSG00000062716	VMP1	81671	7.68	0.55	0	0
135	ENSG00000263528	IKBKE	9641	4.54	1.62	0	0
136	ENSG00000140379	BCL2A1	597	3.66	2.51	0	0
137	ENSG00000167553	TUBA1C	84790	7.13	0.65	0	0
138	ENSG00000005001	PRSS22	64063	7.73	0.58	0	0
139	ENSG00000154274	C4orf19	55286	6.13	0.85	0	0
140	ENSG00000106258	CYP3A5	1577	3.68	2.42	0	0
141	ENSG00000139318	DUSP6	1848	5.58	1.05	0	0
142	ENSG00000117616	RSRP1	57035	7.34	-0.58	0	0
143	ENSG00000239039	SNORD13	692084	5.31	-1.16	0	0
144	ENSG00000015475	BID	637	5.82	0.95	0	0
145	ENSG00000113369	ARRDC3	57561	7.3	0.61	0	0
146	ENSG00000198604	BAZ1A	11177	7.52	0.56	0	0
147	ENSG00000112715	VEGFA	7422	7.32	0.64	0	0
148	ENSG00000136689	IL1RN	3557	6.18	1.03	0	0
149	ENSG00000070190	DAPP1	27071	6.9	0.62	0	0
152	ENSG00000197329	PELI1	57162	6.53	0.7	0	0
153	ENSG00000149289	ZC3H12C	85463	4.4	1.64	0	0
154	ENSG00000221926	TRIM16	10626	6	0.85	0	0
155	ENSG00000145632	PLK2	10769	6.04	0.9	0	0
156	ENSG00000107968	MAP3K8	1326	4.68	1.42	0	0
160	ENSG00000115008	IL1A	3552	3.71	2.24	0	0
161	ENSG00000163347	CLDN1	9076	6.94	0.6	0	0
162	ENSG00000173575	CHD2	1106	9.03	0.52	0	0
163	ENSG00000169047	IRS1	3667	4.78	1.36	0	0
164	ENSG00000184254	ALDH1A3	220	7.25	0.65	0	0
165	ENSG00000153786	ZDHHC7	55625	7.06	0.58	0	0
166	ENSG00000175538	KCNE3	10008	5.29	-1.07	0	0
167	ENSG00000243509	TNFRSF6B	8771	4.35	1.61	0	0
168	ENSG00000126705	AHDC1	27245	7.37	0.53	0	0
169	ENSG00000115461	IGFBP5	3488	7.9	-1.15	0	0
170	ENSG00000169403	PTAFR	5724	6.89	0.65	0	0
172	ENSG00000165474	GJB2	2706	6.09	0.78	0	0
173	ENSG00000104427	ZC2HC1A	51101	7.44	-0.53	0	0
176	ENSG00000166920	C15orf48	84419	5.96	0.82	0	0
177	ENSG00000267519	MIR23AHG		4.92	1.23	0	0
178	ENSG00000165507	DEPP1	11067	3.83	1.97	0	0
179	ENSG00000188064	WNT7B	7477	5.6	0.93	0	0
180	ENSG00000133789	SWAP70	23075	6.46	0.68	0	0
182	ENSG00000096063	SRPK1	6732	6.35	0.7	0	0
183	ENSG00000198483	ANKRD35	148741	5.9	-0.82	0	0
184	ENSG00000204569	PPP1R10	5514	7.68	0.52	0	0
185	ENSG00000186409	CCDC30	728621	7.35	-0.51	0	0
186	ENSG00000092295	TGM1	7051	4.27	1.6	0	0
187	ENSG00000106546	AHR	196	7.74	0.51	0	0
188	ENSG00000106261	ZKSCAN1	7586	8.09	-0.51	0	0
189	ENSG00000104765	BNIP3L	665	7.53	-0.5	0	0
190	ENSG00000123607	TTC21B	79809	6.28	-0.71	0	0
191	ENSG00000259040	BLOC1S5-TXNDC5		3.09	-4.75	0	0
193	ENSG00000204574	ABCF1	23	6.92	0.56	0	0
194	ENSG00000160271	RALGDS	5900	7.46	0.52	0	0
195	ENSG00000078269	SYNJ2	8871	6.37	0.68	0	0
196	ENSG00000238105	GOLGA2P5		6.96	-0.56	0	0
197	ENSG00000058085	LAMC2	3918	7.43	0.57	0	0
198	ENSG00000174501	ANKRD36C	400986	9.68	1	0	0
200	ENSG00000197930	ERO1A	30001	7.74	0.51	0	0
201	ENSG00000117298	ECE1	1889	7.47	0.5	0	0
202	ENSG00000100290	BIK	638	5.98	0.79	0	0
205	ENSG00000184949	FAM227A	646851	6.87	-0.56	0	0
207	ENSG00000169504	CLIC4	25932	5.35	0.97	0	0
210	ENSG00000114120	SLC25A36	55186	6.7	-0.59	0	0
211	ENSG00000104856	RELB	5971	3.96	1.75	0	0
212	ENSG00000173598	NUDT4	11163	6.95	-0.53	0	0
213	ENSG00000112658	SRF	6722	6.14	0.82	0	0
214	ENSG00000148426	PROSER2	254427	5.23	1.01	0	0
215	ENSG00000162772	ATF3	467	5.39	0.94	0	0
216	ENSG00000138758	SEPTIN11	55752	7.45	0.52	0	0
218	ENSG00000197353	LYPD2	137797	6.52	1.1	0	0
219	ENSG00000118257	NRP2	8828	6.83	0.55	0	0
220	ENSG00000287189		107986669	6.28	-0.67	0	0
221	ENSG00000105339	DENND3	22898	4.79	1.19	0	0
223	ENSG00000106714	CNTNAP3	79937	5.64	-0.84	0	0
224	ENSG00000118513	MYB	4602	5.8	-0.8	0	0
225	ENSG00000136826	KLF4	9314	4.78	1.17	0	0
226	ENSG00000110944	IL23A	51561	3.27	2.44	0	0
228	ENSG00000103966	EHD4	30844	5.2	0.99	0	0
229	ENSG00000183049	CAMK1D	57118	7.88	-0.69	0	0
230	ENSG00000175745	NR2F1	7025	5.37	-0.92	0	0
232	ENSG00000122420	PTGFR	5737	5.02	-1.05	0	0
233	ENSG00000152518	ZFP36L2	678	6.1	0.7	0	0
234	ENSG00000189339	SLC35E2B	728661	6.23	-0.67	0	0
235	ENSG00000105825	TFPI2	7980	4.76	1.16	0	0
238	ENSG00000149212	SESN3	143686	5.31	-0.93	0	0
239	ENSG00000284716			3.04	2.68	0	0
241	ENSG00000256870	SLC5A8	160728	3.55	2.06	0	0
242	ENSG00000161921	CXCL16	58191	6.07	0.7	0	0
245	ENSG00000131669	NINJ1	4814	4.13	1.5	0	0
246	ENSG00000204642	HLA-F	3134	5.07	1.02	0	0
247	ENSG00000158092	NCK1	4690	5.77	0.78	0	0
250	ENSG00000116717	GADD45A	1647	5.78	0.78	0	0
251	ENSG00000006327	TNFRSF12A	51330	4.96	1.07	0	0
253	ENSG00000154640	BTG3	10950	6.33	0.63	0	0
254	ENSG00000272636	DOC2B	8447	4.28	1.39	0	0
258	ENSG00000072274	TFRC	7037	5.02	1.02	0	0
260	ENSG00000101187	SLCO4A1	28231	3.08	2.56	0	0
261	ENSG00000130826	DKC1	1736	6.93	0.5	0	0
262	ENSG00000196220	SRGAP3	9901	6.49	-0.59	0	0
263	ENSG00000175592	FOSL1	8061	2.92	2.84	0	0
264	ENSG00000124102	PI3	5266	7.99	1.45	0	0
265	ENSG00000136802	LRRC8A	56262	6.86	0.53	0	0
266	ENSG00000105855	ITGB8	3696	6.72	0.53	0	0
267	ENSG00000232931	LINC00342		9.04	1.07	0	0
268	ENSG00000156650	KAT6B	23522	6	-0.69	0	0
269	ENSG00000187134	AKR1C1	1645	6.24	0.63	0	0
270	ENSG00000125775	SDCBP2	27111	6.13	0.66	0	0
271	ENSG00000108219	TSPAN14	81619	6.21	0.64	0	0
272	ENSG00000204531	POU5F1	5460	4.44	1.25	0	0
273	ENSG00000281453	TGFB2-OT1	103611157	5.31	0.89	0	0
274	ENSG00000167183	PRR15L	79170	5.25	-0.9	0	0
275	ENSG00000258903			3.97	-1.54	0	0
276	ENSG00000064932	SBNO2	22904	5.69	0.77	0	0
277	ENSG00000126524	SBDS	51119	5.83	0.73	0	0
278	ENSG00000251474	RPL32P3		6.28	-0.61	0	0
280	ENSG00000235833			3.92	1.54	0	0
282	ENSG00000144655	CSRNP1	64651	4.27	1.35	0	0
283	ENSG00000186517	ARHGAP30	257106	3.88	1.57	0	0
284	ENSG00000108342	CSF3	1440	6.48	5.61	0	0
286	ENSG00000127129	EDN2	1907	7.13	1.7	0	0
287	ENSG00000162552	WNT4	54361	5.84	0.71	0	0
288	ENSG00000174514	MFSD4A	148808	5.18	0.92	0	0
289	ENSG00000146232	NFKBIE	4794	3.79	1.64	0	0
290	ENSG00000100644	HIF1A	3091	5.88	0.7	0	0
292	ENSG00000179094	PER1	5187	6.03	0.66	0	0
293	ENSG00000215386	MIR99AHG	388815	4.89	-1	0	0
294	ENSG00000151012	SLC7A11	23657	4.48	1.18	0	0
296	ENSG00000112149	CD83	9308	2.89	2.95	0	0
297	ENSG00000147324	MFHAS1	9258	6.37	0.58	0	0
298	ENSG00000196628	TCF4	6925	6.84	-0.56	0	0
299	ENSG00000023608	SNAPC1	6617	6.75	0.5	0	0
300	ENSG00000115009	CCL20	6364	8.89	4.09	0	0
301	ENSG00000129451	KLK10	5655	6.36	0.58	0	0
303	ENSG00000180758	GPR157	80045	4.99	0.97	0	0
305	ENSG00000019186	CYP24A1	1591	3.79	1.62	0	0
306	ENSG00000138061	CYP1B1	1545	6.42	0.74	0	0
307	ENSG00000085117	CD82	3732	6.86	0.56	0	0
308	ENSG00000120800	UTP20	27340	5.14	0.91	0	0
309	ENSG00000144749	LRIG1	26018	5.13	-0.91	0	0
310	ENSG00000090339	ICAM1	3383	4.14	2.3	0	0
311	ENSG00000157765	SLC34A2	10568	5.11	0.92	0	0
313	ENSG00000115758	ODC1	4953	5.26	0.86	0	0
315	ENSG00000057657	PRDM1	639	4.14	1.38	0	0
318	ENSG00000123689	G0S2	50486	4.34	1.23	0	0
320	ENSG00000065911	MTHFD2	10797	4.64	1.08	0	0
322	ENSG00000168003	SLC3A2	6520	6.1	0.62	0	0
323	ENSG00000127666	TICAM1	148022	3.62	1.73	0	0
324	ENSG00000170145	SIK2	23235	4.9	0.98	0	0
325	ENSG00000148965	SAA4	6291	4.69	1.06	0	0
327	ENSG00000131116	ZNF428	126299	5.91	0.66	0	0
328	ENSG00000168916	ZNF608	57507	6.14	-0.6	0	0
329	ENSG00000163681	SLMAP	7871	6.51	0.53	0	0
331	ENSG00000011422	PLAUR	5329	5.08	0.9	0	0
332	ENSG00000010818	HIVEP2	3097	4.82	1	0	0
334	ENSG00000247828	TMEM161B-DT	100505894	6.46	-0.53	0	0
336	ENSG00000244067	GSTA2	2939	6.19	-1.12	0	0
338	ENSG00000261040	WFDC21P		6.5	1.18	0	0
340	ENSG00000270069	MIR222HG		3.72	1.6	0	0
341	ENSG00000164442	CITED2	10370	5.64	-0.72	0	0
342	ENSG00000166979	EVA1C	59271	5.03	0.91	0	0
343	ENSG00000158050	DUSP2	1844	3.16	2.14	0	0
345	ENSG00000111674	ENO2	2026	5.31	-0.81	0	0
349	ENSG00000184564	SLITRK6	84189	4.99	-0.92	0	0
351	ENSG00000171791	BCL2	596	3.6	1.67	0	0
353	ENSG00000147872	PLIN2	123	5.46	0.77	0	0
355	ENSG00000158615	PPP1R15B	84919	5.8	0.67	0	0
358	ENSG00000275832	ARHGAP23	57636	6.37	0.54	0	0
363	ENSG00000104689	TNFRSF10A	8797	5.07	0.86	0	0
364	ENSG00000003400	CASP10	843	5.18	0.83	0	0
365	ENSG00000102760	RGCC	28984	5.7	0.69	0	0
367	ENSG00000129667	RHBDF2	79651	4.85	0.95	0	0
371	ENSG00000203867	RBM20	282996	4	-1.33	0	0
372	ENSG00000117308	GALE	2582	5.86	-0.63	0	0
377	ENSG00000164543	STK17A	9263	5.91	0.63	0	0
378	ENSG00000162734	PEA15	8682	5.82	0.65	0	0
380	ENSG00000107937	GTPBP4	23560	6.1	0.58	0	0
384	ENSG00000134070	IRAK2	3656	2.98	2.17	0	0
385	ENSG00000071575	TRIB2	28951	5.84	0.64	0	0
386	ENSG00000119986	AVPI1	60370	4.19	1.2	0	0
387	ENSG00000047346	ATOSA	56204	6.06	-0.59	0	0
389	ENSG00000169116	PARM1	25849	4.79	0.94	0	0
390	ENSG00000138468	SENP7	57337	4.95	-0.88	0	0
392	ENSG00000231566	LINC02595		4.26	1.16	0	0
394	ENSG00000179833	SERTAD2	9792	6.42	0.51	0	0
395	ENSG00000134954	ETS1	2113	4.55	1.04	0	0
397	ENSG00000077238	IL4R	3566	5.85	0.62	0	0
398	ENSG00000113657	DPYSL3	1809	4.36	-1.12	0	0
399	ENSG00000167657	DAPK3	1613	4.37	1.1	0	0
400	ENSG00000184898	RBM43	375287	5.33	-0.76	0	0
401	ENSG00000255398	HCAR3	8843	2.56	2.9	0	0
402	ENSG00000176171	BNIP3	664	5.57	-0.69	0	0
403	ENSG00000213859	KCTD11	147040	6.27	0.54	0	0
406	ENSG00000197061	H4C3	8364	8.22	-0.66	0	0
408	ENSG00000077684	JADE1	79960	5.39	-0.73	0	0
411	ENSG00000075420	FNDC3B	64778	6.21	0.54	0	0
413	ENSG00000166396	SERPINB7	8710	3.68	1.49	0	0
415	ENSG00000115652	UXS1	80146	6.11	0.55	0	0
416	ENSG00000124875	CXCL6	6372	8.64	1.82	0	0
419	ENSG00000128272	ATF4	468	6.96	0.51	0	0
420	ENSG00000008853	RHOBTB2	23221	5.35	0.74	0	0
422	ENSG00000275993		102724428	3.88	1.74	0	0
430	ENSG00000008517	IL32	9235	3.59	1.53	0	0
431	ENSG00000176463	SLCO3A1	28232	5.37	0.72	0	0
434	ENSG00000099812	MISP	126353	5.08	0.81	0	0
435	ENSG00000112319	EYA4	2070	5.98	0.58	0	0
436	ENSG00000131374	TBC1D5	9779	5.61	-0.65	0	0
438	ENSG00000119125	GDA	9615	5.89	0.96	0	0.001
441	ENSG00000159399	HK2	3099	5.64	0.66	0	0.001
442	ENSG00000155111	CDK19	23097	5.29	-0.74	0	0.001
443	ENSG00000050820	BCAR1	9564	5.33	0.73	0	0.001
444	ENSG00000079308	TNS1	7145	5.61	0.66	0	0.001
445	ENSG00000240849	PEDS1	387521	5.87	0.6	0	0.001
447	ENSG00000271254		124905564	5.54	-0.67	0	0.001
448	ENSG00000134697	GNL2	29889	6.27	0.51	0	0.001
449	ENSG00000151276	MAGI1	9223	6.21	-0.53	0	0.001
450	ENSG00000103056	SMPD3	55512	5.38	-0.72	0	0.001
453	ENSG00000101298	SNPH	9751	2.59	2.67	0	0.001
454	ENSG00000215068	ANXA2R-AS1	153684	5.91	-0.58	0	0.001
455	ENSG00000152642	GPD1L	23171	5.94	-0.58	0	0.001
456	ENSG00000204618	RNF39	80352	3.75	1.37	0	0.001
457	ENSG00000108639	SYNGR2	9144	5.89	0.59	0	0.001
459	ENSG00000283992	SLURP2	432355	4.46	1.03	0	0.001
460	ENSG00000120875	DUSP4	1846	4.94	0.84	0	0.001
461	ENSG00000118200	CAMSAP2	23271	6.1	0.54	0	0.001
463	ENSG00000237186	RPS8P5		4.39	-1.05	0	0.001
464	ENSG00000258699			5.4	-0.7	0	0.001
465	ENSG00000178662	CSRNP3	80034	2.68	-2.45	0	0.001
466	ENSG00000186174	BCL9L	283149	5.84	0.6	0	0.001
468	ENSG00000183808	RBM12B	389677	5.51	-0.67	0	0.001
470	ENSG00000243955	GSTA1	2938	8.12	-0.58	0	0.001
471	ENSG00000135604	STX11	8676	2.98	1.98	0	0.001
472	ENSG00000104368	PLAT	5327	4.61	0.95	0	0.001
473	ENSG00000134215	VAV3	10451	5.31	-0.72	0	0.001
474	ENSG00000065320	NTN1	9423	5.5	0.67	0	0.001
475	ENSG00000048707	VPS13D	55187	5.92	-0.57	0	0.001
477	ENSG00000153310	CYRIB	51571	6.1	0.54	0	0.001
480	ENSG00000118322	ATP10B	23120	5.54	0.66	0	0.001
482	ENSG00000148841	ITPRIP	85450	3.96	1.23	0	0.001
484	ENSG00000204103	MAFB	9935	4.43	-1	0	0.001
485	ENSG00000185201	IFITM2	10581	5.75	0.61	0	0.001
489	ENSG00000060558	GNA15	2769	5.94	0.56	0	0.001
490	ENSG00000105514	RAB3D	9545	5.33	-0.7	0	0.001
495	ENSG00000173221	GLRX	2745	5.36	0.7	0	0.001
501	ENSG00000125845	BMP2	650	3.08	1.87	0	0.001
503	ENSG00000173846	PLK3	1263	3.58	1.49	0	0.001
505	ENSG00000257246	PHB1P19		4.52	-0.97	0	0.001
506	ENSG00000196776	CD47	961	6.13	0.52	0	0.001
507	ENSG00000162078	ZG16B	124220	5.23	0.73	0	0.001
508	ENSG00000223923	TNS1-AS1	105373878	2.96	2.05	0	0.001
510	ENSG00000064300	NGFR	4804	4.78	0.87	0	0.001
517	ENSG00000106948	AKNA	80709	5.93	-0.55	0	0.001
518	ENSG00000134363	FST	10468	5.15	0.73	0	0.001
519	ENSG00000163218	PGLYRP4	57115	3.13	1.78	0	0.001
521	ENSG00000170786	SDR16C5	195814	4.82	0.83	0	0.001
526	ENSG00000121060	TRIM25	7706	6.08	-0.52	0	0.002
527	ENSG00000243649	CFB	629	6.83	1.15	0	0.002
531	ENSG00000168874	ATOH8	84913	3.77	1.26	0	0.002
532	ENSG00000112182	BACH2	60468	2.93	1.92	0	0.002
533	ENSG00000131746	TNS4	84951	4.35	1	0	0.002
537	ENSG00000182158	CREB3L2	64764	5.98	-0.52	0	0.002
542	ENSG00000184349	EFNA5	1946	5.52	0.62	0	0.002
543	ENSG00000163545	NUAK2	81788	4.58	0.91	0	0.002
545	ENSG00000129757	CDKN1C	1028	5.81	0.56	0	0.002
546	ENSG00000171236	LRG1	116844	5.46	0.64	0	0.002
550	ENSG00000122786	CALD1	800	6.08	0.51	0	0.002
551	ENSG00000233451			4.05	-1.09	0	0.002
552	ENSG00000002587	HS3ST1	9957	5.83	0.55	0	0.002
554	ENSG00000267520			5.82	0.95	0	0.002
556	ENSG00000083799	CYLD	1540	5.7	0.57	0	0.002
557	ENSG00000013588	GPRC5A	9052	7.18	0.86	0	0.002
560	ENSG00000061938	TNK2	10188	5.66	-0.59	0	0.002
561	ENSG00000264229	RNU4ATAC	100151683	6.37	-0.53	0	0.002
562	ENSG00000124782	RREB1	6239	5.84	0.55	0	0.002
565	ENSG00000129245	FXR2	9513	5.57	0.6	0	0.002
566	ENSG00000137801	THBS1	7057	3.22	1.65	0	0.002
567	ENSG00000173334	TRIB1	10221	4.96	0.76	0	0.002
568	ENSG00000168026	TTC21A	199223	5.98	-0.52	0	0.002
569	ENSG00000144824	PHLDB2	90102	5.05	0.73	0	0.002
572	ENSG00000170921	TANC2	26115	5.89	0.53	0	0.002
573	ENSG00000087269	NOP14	8602	5.92	0.53	0	0.002
574	ENSG00000176842	IRX5	10265	5.34	-0.65	0	0.002
575	ENSG00000183137	CEP57L1	285753	4.82	-0.79	0	0.003
576	ENSG00000128965	CHAC1	79094	3.65	1.32	0	0.003
577	ENSG00000183696	UPP1	7378	3.91	1.16	0	0.003
578	ENSG00000137193	PIM1	5292	4.27	1	0	0.003
579	ENSG00000124225	PMEPA1	56937	5.59	0.6	0	0.003
582	ENSG00000213903	LTB4R	1241	5.45	-0.62	0	0.003
584	ENSG00000171793	CTPS1	1503	4.17	1.03	0	0.003
586	ENSG00000143878	RHOB	388	5.61	0.59	0	0.003
590	ENSG00000168675	LDLRAD4	753	4.82	-0.78	0	0.003
591	ENSG00000128342	LIF	3976	3.04	1.76	0	0.003
593	ENSG00000169991	IFFO2	126917	4.58	0.87	0	0.003
594	ENSG00000114019	AMOTL2	51421	5.24	0.67	0	0.003
595	ENSG00000109321	AREG	374	5.12	0.71	0	0.003
596	ENSG00000125731	SH2D3A	10045	4.97	0.73	0	0.003
607	ENSG00000167772	ANGPTL4	51129	4.66	0.83	0	0.004
609	ENSG00000110880	CORO1C	23603	5.67	0.56	0	0.004
611	ENSG00000160223	ICOSLG	102723996	3.13	1.65	0	0.004
612	ENSG00000164741	DLC1	10395	3.14	1.57	0	0.004
613	ENSG00000204130	RUFY2	55680	5.14	-0.68	0	0.004
614	ENSG00000120696	KBTBD7	84078	4.34	-0.94	0	0.004
618	ENSG00000120889	TNFRSF10B	8795	5.6	0.57	0	0.004
622	ENSG00000214290	POU2AF3	120376	5.56	-0.58	0	0.004
623	ENSG00000184489	PTP4A3	11156	3.79	1.17	0	0.004
624	ENSG00000243980	RN7SL702P		4.29	-0.94	0	0.004
625	ENSG00000140279	DUOX2	50506	5.39	1.1	0	0.004
626	ENSG00000170006	TMEM154	201799	5.93	-0.5	0	0.004
637	ENSG00000116005	PCYOX1	51449	5.62	-0.56	0	0.004
640	ENSG00000123815	COQ8B	79934	4.65	-0.81	0	0.005
641	ENSG00000171033	PKIA	5569	3.61	-1.23	0	0.005
642	ENSG00000160214	RRP1	8568	4.49	0.88	0	0.005
644	ENSG00000103044	HAS3	3038	3.76	1.19	0	0.005
645	ENSG00000175155	YPEL2	388403	5.85	-0.52	0	0.005
647	ENSG00000186976	EFCAB6	64800	5.09	-0.68	0	0.005
648	ENSG00000105647	PIK3R2	5296	5.44	-0.59	0	0.005
650	ENSG00000241322	FBXW10B	374286	5.06	0.69	0	0.005
652	ENSG00000107614	TRDMT1	1787	5.24	-0.64	0	0.005
653	ENSG00000140297	GCNT3	9245	4.11	1	0	0.005
654	ENSG00000139112	GABARAPL1	23710	5.84	0.52	0	0.005
657	ENSG00000134802	SLC43A3	29015	4.73	0.78	0	0.005
660	ENSG00000092969	TGFB2	7042	4.05	1.01	0	0.005
661	ENSG00000170542	SERPINB9	5272	3.27	1.45	0	0.005
663	ENSG00000177853	ZNF518A	9849	5.85	-0.5	0	0.005
664	ENSG00000090520	DNAJB11	51726	5.52	0.58	0	0.005
670	ENSG00000187193	MT1X	4501	5.6	-0.91	0	0.006
672	ENSG00000066468	FGFR2	2263	5.77	0.51	0	0.006
675	ENSG00000105939	ZC3HAV1	56829	5.84	-0.5	0	0.006
676	ENSG00000139926	FRMD6	122786	4.56	0.84	0	0.006
679	ENSG00000102786	INTS6	26512	5.85	-0.5	0	0.006
683	ENSG00000184731	FAM110C	642273	3.91	1.07	0	0.007
685	ENSG00000198535	C2CD4A	145741	2.97	1.73	0	0.007
687	ENSG00000124523	SIRT5	23408	5.52	-0.56	0	0.007
688	ENSG00000090376	IRAK3	11213	5.79	0.77	0	0.007
689	ENSG00000157657	ZNF618	114991	3.83	-1.07	0	0.007
691	ENSG00000104825	NFKBIB	4793	4.69	0.79	0	0.007
693	ENSG00000151651	ADAM8	101	4.24	0.93	0	0.007
696	ENSG00000133059	DSTYK	25778	5.53	-0.55	0	0.007
697	ENSG00000073417	PDE8A	5151	4.85	0.72	0	0.007
699	ENSG00000104312	RIPK2	8767	3.7	1.17	0	0.007
700	ENSG00000168772	CXXC4	80319	4.53	-0.83	0	0.007
701	ENSG00000103257	SLC7A5	8140	3.56	1.26	0	0.007
702	ENSG00000164938	TP53INP1	94241	5.54	-0.56	0	0.007
703	ENSG00000112299	VNN1	8876	3.63	1.2	0	0.007
704	ENSG00000008513	ST3GAL1	6482	4.91	0.7	0	0.007
706	ENSG00000095015	MAP3K1	4214	5.7	-0.52	0	0.007
708	ENSG00000166435	XRRA1	143570	5.24	-0.62	0	0.007
711	ENSG00000289168		124904294	4.19	0.93	0	0.007
715	ENSG00000078177	N4BP2	55728	4.59	-0.79	0	0.007
717	ENSG00000131797	CLUHP3		4	1.03	0	0.008
719	ENSG00000148344	PTGES	9536	5.99	1.29	0	0.008
721	ENSG00000231028	AHI1-DT	100131814	4.88	-0.71	0.001	0.008
724	ENSG00000197989	SNHG12	85028	4.63	0.76	0.001	0.009
725	ENSG00000091137	SLC26A4	5172	3.03	1.56	0.001	0.009
733	ENSG00000116954	RRAGC	64121	5.59	0.53	0.001	0.009
734	ENSG00000167034	NKX3-1	4824	5.46	-0.75	0.001	0.009
742	ENSG00000159433	STARD9	57519	3.67	-1.15	0.001	0.009
744	ENSG00000178177	LCORL	254251	5.31	-0.59	0.001	0.009
745	ENSG00000274333		102724219	2.95	-1.62	0.001	0.009
746	ENSG00000288656			6.61	0.75	0.001	0.01
747	ENSG00000224060	ARSLP1		4.42	-0.84	0.001	0.01
749	ENSG00000134339	SAA2	6289	7.33	1.24	0.001	0.01
752	ENSG00000132570	PCBD2	84105	4.88	-0.7	0.001	0.01
755	ENSG00000109084	TMEM97	27346	5.04	-0.64	0.001	0.01
757	ENSG00000052795	FNIP2	57600	5.63	0.52	0.001	0.01
759	ENSG00000171729	TMEM51	55092	5.1	0.63	0.001	0.011
761	ENSG00000177917	ARL6IP6	151188	5.33	-0.58	0.001	0.011
763	ENSG00000129675	ARHGEF6	9459	3.33	-1.3	0.001	0.011
766	ENSG00000272141			3.64	-1.13	0.001	0.011
767	ENSG00000183508	TENT5C	54855	4.21	-0.9	0.001	0.011
768	ENSG00000117036	ETV3	2117	4.75	0.73	0.001	0.011
772	ENSG00000214425	LRRC37A4P		5.21	-0.6	0.001	0.012
775	ENSG00000164252	AGGF1	55109	5.54	-0.53	0.001	0.012
776	ENSG00000280265			3.74	-1.08	0.001	0.012
781	ENSG00000145604	SKP2	6502	4.66	-0.74	0.001	0.013
782	ENSG00000177640	CASC2	255082	5.69	-0.5	0.001	0.013
785	ENSG00000186073	CDIN1	84529	3.44	-1.23	0.001	0.013
786	ENSG00000134574	DDB2	1643	4.31	-0.84	0.001	0.013
788	ENSG00000131979	GCH1	2643	3.98	0.99	0.001	0.013
789	ENSG00000106003	LFNG	3955	3.83	-1.04	0.001	0.013
795	ENSG00000150782	IL18	3606	5.26	0.58	0.001	0.013
797	ENSG00000184939	ZFP90	146198	4.69	-0.73	0.001	0.014
799	ENSG00000204219	TCEA3	6920	4.26	-0.86	0.001	0.014
803	ENSG00000070495	JMJD6	23210	4.42	0.81	0.001	0.015
804	ENSG00000230457	PA2G4P4		4.4	-0.8	0.001	0.015
805	ENSG00000287600			3.55	-1.16	0.001	0.015
807	ENSG00000128590	DNAJB9	4189	4.15	0.88	0.001	0.015
808	ENSG00000137267	TUBB2A	7280	5.04	0.63	0.001	0.015
810	ENSG00000147041	SYTL5	94122	3.47	-1.21	0.001	0.015
811	ENSG00000128191	DGCR8	54487	4.82	-0.67	0.001	0.015
812	ENSG00000205978	NYNRIN	57523	4.28	-0.84	0.001	0.015
819	ENSG00000164684	ZNF704	619279	4.84	-0.66	0.001	0.016
823	ENSG00000137462	TLR2	7097	3.89	0.96	0.001	0.016
832	ENSG00000162073	PAQR4	124222	4.44	-0.77	0.001	0.017
838	ENSG00000275342	PRAG1	157285	4.86	0.67	0.001	0.017
839	ENSG00000176928	GCNT4	51301	3	1.48	0.001	0.017
840	ENSG00000182782	HCAR2	338442	4.26	0.85	0.001	0.017
841	ENSG00000136247	ZDHHC4	55146	4.18	-0.87	0.001	0.017
842	ENSG00000091073	DTX2	113878	6.82	0.71	0.001	0.018
843	ENSG00000198792	TMEM184B	25829	5.43	0.53	0.001	0.018
844	ENSG00000141447	OSBPL1A	114876	5.61	-0.5	0.001	0.018
850	ENSG00000140939	NOL3	8996	4.93	-0.63	0.001	0.018
854	ENSG00000235244	DANT2	642776	5.48	-0.53	0.001	0.018
857	ENSG00000140450	ARRDC4	91947	3.84	-0.97	0.001	0.018
860	ENSG00000106415	GLCCI1	113263	4.94	-0.63	0.001	0.018
861	ENSG00000114656	CFAP92	57501	4.2	-0.86	0.001	0.018
865	ENSG00000171227	TMEM37	140738	4.47	-0.76	0.001	0.019
868	ENSG00000177283	FZD8	8325	5.26	0.57	0.001	0.019
869	ENSG00000125999	BPIFB1	92747	10.06	0.52	0.001	0.019
871	ENSG00000160094	ZNF362	149076	4.54	-0.74	0.001	0.019
875	ENSG00000125285	SOX21	11166	4	-0.93	0.001	0.019
878	ENSG00000078401	EDN1	1906	3.38	1.23	0.001	0.02
879	ENSG00000107338	SHB	6461	4.16	0.87	0.001	0.02
880	ENSG00000177051	FBXO46	23403	4.97	0.63	0.001	0.02
881	ENSG00000197816	CCDC180	100499483	5.32	-0.7	0.001	0.02
882	ENSG00000140859	KIFC3	3801	4.44	0.78	0.001	0.02
884	ENSG00000178695	KCTD12	115207	5.93	-0.58	0.001	0.021
887	ENSG00000127152	BCL11B	64919	3.95	-0.93	0.001	0.021
888	ENSG00000142611	PRDM16	63976	3.04	-1.41	0.001	0.021
890	ENSG00000237187	NR2F1-AS1	441094	3.64	-1.05	0.001	0.021
892	ENSG00000181690	PLAG1	5324	4.87	-0.65	0.001	0.021
894	ENSG00000091513	TF	7018	4.02	-0.9	0.001	0.021
895	ENSG00000011523	CEP68	23177	3.8	-0.96	0.001	0.021
896	ENSG00000235750	KIAA0040	9674	4.58	0.73	0.001	0.021
897	ENSG00000173214	MFSD4B	91749	4.58	-0.71	0.001	0.021
899	ENSG00000275678			5.44	-0.51	0.002	0.022
903	ENSG00000137269	LRRC1	55227	5.21	0.56	0.002	0.022
904	ENSG00000110104	CCDC86	79080	3.75	1.01	0.002	0.022
906	ENSG00000196227	FAM217B	63939	5.46	-0.51	0.002	0.023
910	ENSG00000023902	PLEKHO1	51177	3.84	0.97	0.002	0.023
913	ENSG00000172602	RND1	27289	2.98	1.45	0.002	0.024
915	ENSG00000211455	STK38L	23012	4.67	0.69	0.002	0.024
922	ENSG00000168646	AXIN2	8313	3.6	-1.08	0.002	0.024
923	ENSG00000280165	PCDH20	64881	3.6	-1.06	0.002	0.024
925	ENSG00000289023			4.21	-0.82	0.002	0.024
929	ENSG00000109189	USP46	64854	4.8	-0.64	0.002	0.025
931	ENSG00000169228	RAB24	53917	4.51	0.74	0.002	0.025
932	ENSG00000179523	EIF3J-DT	645212	4.5	-0.73	0.002	0.025
934	ENSG00000157613	CREB3L1	90993	5.45	-0.51	0.002	0.026
936	ENSG00000197632	SERPINB2	5055	5.15	0.56	0.002	0.026
938	ENSG00000196074	SYCP2	10388	3.7	-0.98	0.002	0.026
939	ENSG00000134324	LPIN1	23175	5.36	0.52	0.002	0.026
940	ENSG00000185479	KRT6B	3854	4.64	0.69	0.002	0.026
944	ENSG00000137673	MMP7	4316	3.26	1.25	0.002	0.026
948	ENSG00000113460	BRIX1	55299	4.59	0.7	0.002	0.027
950	ENSG00000078699	CBFA2T2	9139	4.65	-0.69	0.002	0.027
957	ENSG00000113971	NPHP3	27031	5.12	-0.56	0.002	0.028
958	ENSG00000048540	LMO3	55885	4.12	-0.84	0.002	0.028
961	ENSG00000165424	ZCCHC24	219654	3	-1.36	0.002	0.029
964	ENSG00000245750	DRAIC	145837	5.19	-0.55	0.002	0.029
965	ENSG00000237188			3.47	-1.1	0.002	0.029
970	ENSG00000242097			4.27	-0.79	0.002	0.029
973	ENSG00000228451	SDAD1P1		3.65	-1.05	0.002	0.03
975	ENSG00000124882	EREG	2069	4.53	1.13	0.002	0.03
977	ENSG00000178977	LINC00324	284029	3.29	-1.19	0.002	0.03
978	ENSG00000179743	SPEN-AS1	729614	4.06	-0.82	0.002	0.03
980	ENSG00000066427	ATXN3	4287	5.15	-0.55	0.002	0.031
983	ENSG00000125735	TNFSF14	8740	2.52	1.77	0.002	0.031
985	ENSG00000147996	ZNG1E	220869	5.37	0.5	0.002	0.031
986	ENSG00000252481	SCARNA13	677768	4.21	-0.97	0.002	0.032
992	ENSG00000241878	PISD	23761	4.38	0.72	0.002	0.032
994	ENSG00000073008	PVR	5817	4.09	0.83	0.003	0.033
998	ENSG00000100292	HMOX1	3162	3.69	0.99	0.003	0.033
999	ENSG00000105894	PTN	5764	3.69	-0.96	0.003	0.033
1003	ENSG00000143815	LBR	3930	5.13	-0.55	0.003	0.034
1006	ENSG00000149311	ATM	472	5.18	-0.53	0.003	0.034
1011	ENSG00000123595	RAB9A	9367	4.6	0.66	0.003	0.034
1016	ENSG00000265752	LINC02958		3.78	-0.93	0.003	0.034
1017	ENSG00000163121	NEURL3	93082	3.06	1.33	0.003	0.034
1018	ENSG00000212916	MAP10	54627	3.34	-1.15	0.003	0.034
1022	ENSG00000173432	SAA1	6288	7.47	1.04	0.003	0.035
1023	ENSG00000149256	TENM4	26011	3.95	-0.86	0.003	0.035
1029	ENSG00000274422			4.55	-0.68	0.003	0.037
1035	ENSG00000133243	BTBD2	55643	4.13	-0.8	0.003	0.037
1036	ENSG00000095383	TBC1D2	55357	5.06	0.57	0.003	0.037
1037	ENSG00000134138	MEIS2	4212	5.28	-0.51	0.003	0.037
1038	ENSG00000085231	AK6	102157402	5.23	0.52	0.003	0.037
1040	ENSG00000278000			2.65	-1.55	0.003	0.037
1041	ENSG00000128512	DOCK4	9732	3.9	0.88	0.003	0.037
1043	ENSG00000153179	RASSF3	283349	4.43	0.72	0.003	0.037
1044	ENSG00000247746	USP51	158880	3.97	-0.85	0.003	0.037
1046	ENSG00000085721	RRN3	54700	4.76	0.62	0.003	0.038
1047	ENSG00000176454	LPCAT4	254531	5.42	-0.53	0.003	0.038
1050	ENSG00000108861	DUSP3	1845	5.29	0.52	0.003	0.038
1052	ENSG00000149591	TAGLN	6876	4.89	0.6	0.003	0.038
1053	ENSG00000167535	CACNB3	784	4.63	-0.65	0.003	0.038
1057	ENSG00000109107	ALDOC	230	3.74	-0.92	0.003	0.039
1059	ENSG00000196943	NOP9	161424	4.44	0.71	0.003	0.039
1061	ENSG00000240184	PCDHGC3	5098	5.19	0.53	0.003	0.039
1063	ENSG00000212694	LINC01089	338799	3.28	-1.16	0.003	0.039
1067	ENSG00000163216	SPRR2D	6703	3.84	0.91	0.003	0.04
1068	ENSG00000204177	BMS1P1		4.97	-0.57	0.003	0.04
1070	ENSG00000242104			3.92	-0.86	0.003	0.04
1074	ENSG00000285744	MITA1		2.55	1.67	0.003	0.041
1075	ENSG00000073712	FERMT2	10979	4.46	0.7	0.003	0.041
1077	ENSG00000129048	ACKR4	51554	3.67	-0.98	0.003	0.041
1078	ENSG00000281991	TMEM265	100862671	4.53	0.67	0.003	0.041
1081	ENSG00000279117			2.8	-1.44	0.003	0.041
1082	ENSG00000100105	PATZ1	23598	5.21	-0.51	0.003	0.041
1085	ENSG00000142867	BCL10	8915	5.33	0.5	0.003	0.042
1089	ENSG00000163735	CXCL5	6374	5.77	2.52	0.004	0.042
1092	ENSG00000120925	RNF170	81790	5.22	-0.52	0.004	0.042
1095	ENSG00000113532	ST8SIA4	7903	4.01	-0.82	0.004	0.043
1096	ENSG00000140521	POLG	5428	4.87	-0.59	0.004	0.043
1097	ENSG00000142632	ARHGEF19	128272	4.25	-0.74	0.004	0.043
1099	ENSG00000267080	ASB16-AS1	339201	4.47	-0.69	0.004	0.043
1100	ENSG00000076555	ACACB	32	4.61	-0.66	0.004	0.043
1101	ENSG00000114204	SERPINI2	5276	4.55	-0.68	0.004	0.043
1102	ENSG00000184545	DUSP8	1850	3.61	0.97	0.004	0.043
1106	ENSG00000182263	FIGN	55137	2.9	-1.35	0.004	0.044
1107	ENSG00000236859	NIFK-AS1	254128	3.33	-1.12	0.004	0.044
1110	ENSG00000181634	TNFSF15	9966	2.48	1.78	0.004	0.044
1111	ENSG00000283156			2.45	-1.77	0.004	0.044
1113	ENSG00000183474	GTF2H2C	728340	3.7	-0.94	0.004	0.045
1117	ENSG00000251152			3.02	1.35	0.004	0.045
1118	ENSG00000178919	FOXE1	2304	3.02	1.3	0.004	0.045
1119	ENSG00000110011	DNAJC4	3338	3	-1.29	0.004	0.045
1120	ENSG00000267313		641516	3.02	-1.27	0.004	0.045
1121	ENSG00000196639	HRH1	3269	4.05	0.81	0.004	0.045
1123	ENSG00000272316			3.78	-0.91	0.004	0.045
1124	ENSG00000276289		102723475	3.79	-0.9	0.004	0.045
1129	ENSG00000148773	MKI67	4288	4.96	-0.56	0.004	0.046
1132	ENSG00000226026	RWDD3-DT	101928118	5.08	-0.54	0.004	0.046
1133	ENSG00000128383	APOBEC3A	100913187	2.7	1.57	0.004	0.046
1134	ENSG00000276600	RAB7B	338382	2.7	-1.51	0.004	0.046
1137	ENSG00000128274	A4GALT	53947	4.84	0.59	0.004	0.046
1139	ENSG00000162654	GBP4	115361	4.51	0.66	0.004	0.046
1140	ENSG00000162645	GBP2	2634	4.78	0.6	0.004	0.047
1143	ENSG00000250159	PKD2L2-DT		4.14	-0.78	0.004	0.047
1144	ENSG00000117625	RCOR3	55758	4.97	-0.56	0.004	0.047
1145	ENSG00000050438	SLC4A8	9498	4.28	-0.72	0.004	0.047
1147	ENSG00000185633	NDUFA4L2	56901	2.38	-1.83	0.004	0.047
1156	ENSG00000182580	EPHB3	2049	3.34	-1.08	0.004	0.049
1158	ENSG00000164674	SYTL3	94120	5.22	-0.5	0.004	0.049
1159	ENSG00000272642			2.82	-1.4	0.004	0.049
1160	ENSG00000165816	VWA2	340706	4.31	-0.71	0.004	0.049
1161	ENSG00000177181	RIMKLA	284716	2.23	-2.16	0.004	0.05
1162	ENSG00000162694	EXTL2	2135	5.17	-0.51	0.004	0.05
1164	ENSG00000054611	TBC1D22A	25771	4.99	-0.56	0.004	0.05
1166	ENSG00000240225	ZNF542P		4.54	-0.66	0.004	0.05
1168	ENSG00000215908	CROCCP2		4.87	-0.57	0.004	0.051
1169	ENSG00000267254	ZNF790-AS1	284408	2.95	-1.31	0.004	0.051
1170	ENSG00000140274	DUOXA2	405753	2.62	1.69	0.005	0.051
1171	ENSG00000260285	TRMT61A-DT		2.62	-1.57	0.005	0.051
1174	ENSG00000101224	CDC25B	994	3.75	0.89	0.005	0.052
1176	ENSG00000173281	PPP1R3B	79660	3.85	0.88	0.005	0.052
1186	ENSG00000151458	ANKRD50	57182	4.63	-0.64	0.005	0.054
1193	ENSG00000168918	INPP5D	3635	4.49	-0.65	0.005	0.055
1198	ENSG00000198053	SIRPA	140885	3.95	0.82	0.005	0.056
1199	ENSG00000156170	NDUFAF6	137682	4.91	-0.56	0.005	0.056
1202	ENSG00000054967	RELT	84957	2.74	1.5	0.005	0.056
1206	ENSG00000160191	PDE9A	5152	3.31	1.06	0.005	0.057
1210	ENSG00000080947	CROCCP3	114819	2.53	-1.6	0.005	0.057
1211	ENSG00000180917	CMTR2	55783	4.44	-0.65	0.005	0.057
1212	ENSG00000100147	CCDC134	79879	3.5	-0.98	0.005	0.057
1213	ENSG00000104047	DTWD1	56986	5.05	-0.52	0.005	0.057
1214	ENSG00000197019	SERTAD1	29950	4.73	0.59	0.005	0.057
1221	ENSG00000276234	TADA2A	6871	4.8	-0.58	0.005	0.058
1223	ENSG00000286028	MIR34BHG	728196	5.11	-0.51	0.005	0.058
1224	ENSG00000117009	KMO	8564	2.89	1.36	0.005	0.059
1226	ENSG00000108984	MAP2K6	5608	3.61	-0.91	0.005	0.059
1232	ENSG00000111252	SH2B3	10019	3.01	1.28	0.005	0.059
1233	ENSG00000123080	CDKN2C	1031	3	-1.18	0.005	0.059
1234	ENSG00000144791	LIMD1	8994	3.89	-0.83	0.006	0.06
1235	ENSG00000203485	INF2	64423	3.71	0.87	0.006	0.06
1236	ENSG00000140543	DET1	55070	3.43	-1.01	0.006	0.06
1240	ENSG00000180902	D2HGDH	728294	4.62	-0.61	0.006	0.061
1246	ENSG00000198838	RYR3	6263	3.22	-1.16	0.006	0.061
1247	ENSG00000233024	NPIPA9	105376752	4.55	0.62	0.006	0.061
1250	ENSG00000178573	MAF	4094	3.99	-0.79	0.006	0.063
1251	ENSG00000180730	SHISA2	387914	2.39	-1.78	0.006	0.063
1255	ENSG00000162366	PDZK1IP1	10158	5.07	0.6	0.006	0.063
1261	ENSG00000139651	ZNF740	283337	3.64	-0.91	0.006	0.064
1263	ENSG00000196136	SERPINA3	12	4.68	1.39	0.006	0.064
1264	ENSG00000205268	PDE7A	5150	3.83	-0.86	0.006	0.064
1265	ENSG00000161048	NAPEPLD	222236	3.74	-0.87	0.006	0.064
1270	ENSG00000103642	LACTB	114294	4.35	0.68	0.006	0.064
1280	ENSG00000173914	RBM4B	83759	4.19	-0.71	0.006	0.066
1281	ENSG00000138380	CARF	79800	4.02	-0.77	0.006	0.066
1282	ENSG00000205250	E2F4	1874	4.73	0.58	0.006	0.066
1283	ENSG00000224287	MSL3P1		3.14	-1.09	0.006	0.067
1286	ENSG00000165832	TRUB1	142940	4.67	0.6	0.007	0.068
1287	ENSG00000104635	SLC39A14	23516	3.06	1.21	0.007	0.068
1290	ENSG00000242808	SOX2-OT	347689	3.86	-0.8	0.007	0.068
1291	ENSG00000146243	IRAK1BP1	134728	4.73	-0.57	0.007	0.069
1292	ENSG00000226688	ENTPD1-AS1	728558	3.66	-0.91	0.007	0.069
1293	ENSG00000136997	MYC	4609	3.66	0.9	0.007	0.069
1294	ENSG00000020577	SAMD4A	23034	3.67	0.87	0.007	0.069
1297	ENSG00000138135	CH25H	9023	3.38	1.03	0.007	0.069
1298	ENSG00000095951	HIVEP1	3096	4.8	0.56	0.007	0.069
1300	ENSG00000111266	DUSP16	80824	4.95	0.53	0.007	0.069
1304	ENSG00000139508	SLC46A3	283537	4.67	-0.59	0.007	0.07
1305	ENSG00000149050	ZNF214	7761	4.37	-0.67	0.007	0.07
1310	ENSG00000139679	LPAR6	10161	4.95	0.53	0.007	0.071
1313	ENSG00000108947	EFNB3	1949	3.28	-1.08	0.007	0.072
1315	ENSG00000213626	LBH	81606	4.23	0.7	0.007	0.073
1317	ENSG00000205464	ATP6AP1L		3.88	-0.8	0.007	0.073
1322	ENSG00000172818	OVOL1	5017	3.8	0.83	0.007	0.073
1323	ENSG00000113593	PPWD1	23398	4.62	-0.58	0.007	0.073
1332	ENSG00000231389	HLA-DPA1	3113	4.85	0.54	0.008	0.075
1333	ENSG00000196182	STK40	83931	4.85	0.54	0.008	0.075
1335	ENSG00000016082	ISL1	3670	3.99	-0.78	0.008	0.075
1337	ENSG00000237807	LINC02984	100507516	4.4	-0.65	0.008	0.076
1339	ENSG00000183828	NUDT14	256281	4.32	-0.67	0.008	0.076
1344	ENSG00000259583	ALDH1A3-AS1	101927751	3.08	-1.17	0.008	0.077
1348	ENSG00000106366	SERPINE1	5054	4.09	0.75	0.008	0.077
1349	ENSG00000163817	SLC6A20	54716	4.09	0.74	0.008	0.077
1350	ENSG00000269044			3.53	-0.92	0.008	0.078
1351	ENSG00000238113	LINC01410	103352539	2.96	-1.24	0.008	0.078
1352	ENSG00000188033	ZNF490	57474	2.96	-1.22	0.008	0.078
1353	ENSG00000182700	IGIP	492311	3.81	-0.83	0.008	0.078
1354	ENSG00000287168			3.82	-0.79	0.008	0.078
1357	ENSG00000136048	DRAM1	55332	3.63	0.88	0.008	0.079
1360	ENSG00000237357	FAM88E		2.49	-1.68	0.008	0.079
1361	ENSG00000157111	TMEM171	134285	2.5	1.55	0.008	0.079
1362	ENSG00000147852	VLDLR	7436	4.35	-0.65	0.008	0.079
1365	ENSG00000254837	LIPT2-AS1	100287896	3.33	-1	0.008	0.079
1366	ENSG00000154451	GBP5	115362	4.01	0.74	0.008	0.079
1373	ENSG00000289083		100996255	4.2	-0.67	0.009	0.082
1376	ENSG00000166886	NAB2	4665	4.6	0.59	0.009	0.083
1379	ENSG00000143753	DEGS1	8560	4.29	0.66	0.009	0.083
1384	ENSG00000072786	STK10	6793	3.85	0.81	0.009	0.083
1385	ENSG00000168924	LETM1	3954	4.68	0.58	0.009	0.083
1388	ENSG00000101144	BMP7	655	3.54	-0.89	0.009	0.084
1389	ENSG00000101447	FAM83D	81610	3.75	-0.8	0.009	0.084
1390	ENSG00000115993	TRAK2	66008	4.83	-0.54	0.009	0.084
1395	ENSG00000134121	CHL1	10752	4.46	-0.62	0.009	0.085
1400	ENSG00000184277	TM2D3	80213	4.98	0.5	0.009	0.085
1401	ENSG00000231535	LINC00278	100873962	4.22	-0.66	0.009	0.086
1402	ENSG00000136319	TTC5	91875	4.68	-0.56	0.009	0.086
1403	ENSG00000112312	GMNN	51053	4.3	-0.65	0.009	0.086
1407	ENSG00000103150	MLYCD	23417	3.34	-1	0.009	0.087
1409	ENSG00000185220	PGBD2	267002	2.39	-1.69	0.009	0.088
1414	ENSG00000103404	USP31	57478	4.85	0.53	0.009	0.089
1415	ENSG00000182022	CHST15	51363	4.86	0.52	0.009	0.089
1416	ENSG00000204991	SPIRE2	84501	4.85	-0.52	0.009	0.089
1417	ENSG00000183347	GBP6	163351	4.78	-0.54	0.009	0.089
1418	ENSG00000177150	FAM210A	125228	4.16	0.69	0.01	0.089
1419	ENSG00000213186	TRIM59	286827	3.48	-0.92	0.01	0.089
1420	ENSG00000168268	NT5DC2	64943	3.79	-0.81	0.01	0.089
1423	ENSG00000181744	DIPK2A	205428	4.31	-0.65	0.01	0.089
1424	ENSG00000168394	TAP1	6890	4.33	0.64	0.01	0.089
1427	ENSG00000251432	LINC02615	100507487	3.68	-0.84	0.01	0.09
1429	ENSG00000188372	ZP3	7784	4.65	0.57	0.01	0.09
1430	ENSG00000048162	NOP16	51491	3.99	0.74	0.01	0.09
1431	ENSG00000149089	APIP	51074	3.98	-0.74	0.01	0.09
1436	ENSG00000138639	ARHGAP24	83478	4.79	-0.55	0.01	0.091
1440	ENSG00000175197	DDIT3	1649	4.08	0.72	0.01	0.092
1441	ENSG00000116497	S100PBP	64766	4.57	-0.57	0.01	0.092
1444	ENSG00000015568	RGPD5	727851	5.68	0.8	0.01	0.092
1446	ENSG00000010292	NCAPD2	9918	3.89	-0.77	0.01	0.092
1450	ENSG00000035664	DAPK2	23604	4.73	0.55	0.01	0.093
1452	ENSG00000095596	CYP26A1	1592	3.97	-1.38	0.01	0.093
1454	ENSG00000141562	NARF	26502	4.51	-0.59	0.01	0.093
1459	ENSG00000170385	SLC30A1	7779	4	-0.72	0.011	0.095
1460	ENSG00000156218	ADAMTSL3	57188	3.16	-1.09	0.011	0.095
1463	ENSG00000237877	LINC01473		3.71	-0.83	0.011	0.096
1464	ENSG00000215790	SLC35E2A		3.7	-0.83	0.011	0.096
1465	ENSG00000289396			3.62	0.83	0.011	0.096
1466	ENSG00000289430			2.53	1.51	0.011	0.096
1470	ENSG00000006432	MAP3K9	4293	4.28	0.65	0.011	0.097
1471	ENSG00000119906	SLF2	55719	4.27	-0.65	0.011	0.097
1472	ENSG00000143578	CREB3L4	148327	4.19	-0.67	0.011	0.097
1477	ENSG00000169136	ATF5	22809	3.92	0.76	0.011	0.097
1481	ENSG00000196873	ZNG1C	644019	3.54	-1.07	0.011	0.098
1483	ENSG00000118508	RAB32	10981	3.08	1.08	0.011	0.098
1484	ENSG00000176728	TTTY14	83869	4.44	-0.61	0.011	0.098
1487	ENSG00000106617	PRKAG2	51422	4.02	0.73	0.011	0.099
1491	ENSG00000166128	RAB8B	51762	3.83	0.78	0.011	0.099
1492	ENSG00000273257	LINC02928		3.84	0.76	0.011	0.099
1495	ENSG00000253339			4.12	-0.69	0.011	0.1
1496	ENSG00000285053			2.68	-1.39	0.011	0.1
1497	ENSG00000232995		127814295	2.69	-1.35	0.011	0.1
1498	ENSG00000261187			2.69	-1.31	0.011	0.1
1499	ENSG00000278932		105379428	2.71	-1.3	0.011	0.1
1501	ENSG00000279277			2.94	1.2	0.011	0.1
1504	ENSG00000167157	PRRX2	51450	3.75	0.81	0.011	0.101
1505	ENSG00000215256	DHRS4-AS1	55449	4.46	-0.59	0.011	0.101
1506	ENSG00000139278	GLIPR1	11010	2.85	1.27	0.011	0.101
1515	ENSG00000166828	SCNN1G	6340	3.64	0.86	0.012	0.102
1516	ENSG00000133048	CHI3L1	1116	3.66	0.81	0.012	0.102
1517	ENSG00000176046	NUPR1	26471	3.55	0.88	0.012	0.102
1518	ENSG00000125538	IL1B	3553	2.2	1.87	0.012	0.103
1521	ENSG00000115221	ITGB6	3694	4.81	0.59	0.012	0.103
1522	ENSG00000077458	FAM76B	143684	4.04	-0.7	0.012	0.103
1523	ENSG00000133641	RLIG1	91298	4.04	0.7	0.012	0.103
1525	ENSG00000213462	ERV3-1	2086	4.3	-0.63	0.012	0.103
1526	ENSG00000273451			3.2	-1.05	0.012	0.103
1527	ENSG00000238311	SNORD13E	109617020	3.21	1.04	0.012	0.103
1532	ENSG00000127399	LRRC61	65999	3.85	-0.74	0.012	0.104
1534	ENSG00000167397	VKORC1	79001	4.65	-0.56	0.012	0.106
1535	ENSG00000163214	DHX57	90957	4.65	-0.55	0.012	0.106
1536	ENSG00000185947	ZNF267	10308	4.65	0.54	0.012	0.106
1537	ENSG00000215158	GUSBP18		4.41	-0.6	0.012	0.106
1541	ENSG00000103226	NOMO3	408050	3.98	0.72	0.013	0.107
1544	ENSG00000157470	FAM81A	145773	4.33	-0.63	0.013	0.107
1545	ENSG00000148516	ZEB1	6935	2.47	1.47	0.013	0.107
1548	ENSG00000229852	KHDC1-AS1	122539212	3.1	-1.01	0.013	0.108
1549	ENSG00000219481	NBPF1	55672	3.67	-0.81	0.013	0.108
1550	ENSG00000166452	AKIP1	56672	4.58	-0.55	0.013	0.109
1552	ENSG00000106089	STX1A	6804	3.46	0.94	0.013	0.109
1553	ENSG00000165410	CFL2	1073	3.46	0.88	0.013	0.109
1560	ENSG00000104361	NIPAL2	79815	4.35	-0.61	0.013	0.112
1561	ENSG00000139289	PHLDA1	22822	4.76	0.52	0.013	0.112
1563	ENSG00000068724	TTC7A	57217	4.67	-0.54	0.013	0.112
1567	ENSG00000103888	CEMIP	57214	3.01	1.07	0.013	0.112
1568	ENSG00000170577	SIX2	10736	4.26	-0.64	0.013	0.113
1569	ENSG00000183718	TRIM52	84851	4.26	-0.63	0.013	0.113
1570	ENSG00000241404	EGFL8	80864	4.44	-0.59	0.013	0.114
1571	ENSG00000229326	RPL17P15		3.25	-1	0.013	0.114
1573	ENSG00000183055	FAM133CP		2.62	-1.33	0.013	0.114
1574	ENSG00000279456			2.61	-1.31	0.013	0.114
1577	ENSG00000152749	GPR180	160897	4.53	-0.57	0.014	0.115
1578	ENSG00000116652	DLEU2L		4.77	-0.52	0.014	0.115
1580	ENSG00000117143	UAP1	6675	4.69	-0.53	0.014	0.115
1581	ENSG00000243335	KCTD7	154881	4.36	-0.62	0.014	0.115
1582	ENSG00000221838	AP4M1	9179	4.36	-0.6	0.014	0.115
1583	ENSG00000233654	NEMP2-DT	105376748	3.69	-0.8	0.014	0.115
1584	ENSG00000051341	POLQ	10721	3.7	-0.77	0.014	0.115
1586	ENSG00000179362	HMGN2P46		2.76	1.28	0.014	0.116
1587	ENSG00000149798	CDC42EP2	10435	2.78	1.21	0.014	0.116
1588	ENSG00000107159	CA9	768	2.74	-1.2	0.014	0.116
1591	ENSG00000128000	ZNF780B	163131	3.37	-0.91	0.014	0.116
1592	ENSG00000197506	SLC28A3	64078	3.39	0.9	0.014	0.116
1594	ENSG00000181026	AEN	64782	3.6	0.82	0.014	0.117
1598	ENSG00000178966	RMI1	80010	4.01	-0.69	0.014	0.117
1600	ENSG00000111261	MANSC1	54682	4.2	-0.66	0.014	0.117
1602	ENSG00000107864	CPEB3	22849	4.54	-0.55	0.014	0.118
1603	ENSG00000135999	EPC2	26122	4.7	-0.53	0.014	0.118
1604	ENSG00000078687	TNRC6C	57690	4.79	-0.5	0.015	0.121
1610	ENSG00000175548	ALG10B	144245	3.72	-0.78	0.015	0.122
1612	ENSG00000103199	ZNF500	26048	4.12	-0.66	0.015	0.123
1613	ENSG00000152580	IGSF10	285313	4.13	-0.66	0.015	0.123
1618	ENSG00000102547	CAB39L	81617	3.63	-0.82	0.015	0.125
1619	ENSG00000129484	PARP2	10038	3.63	-0.81	0.015	0.125
1620	ENSG00000248932	COPB2-DT	100507291	3.62	-0.81	0.015	0.125
1621	ENSG00000226752	CUTALP		4.73	-0.51	0.015	0.125
1622	ENSG00000160785	SLC25A44	9673	4.49	0.56	0.015	0.125
1624	ENSG00000227051	C14orf132	56967	3.06	-1.03	0.015	0.125
1628	ENSG00000219545	UMAD1	729852	3.4	-0.88	0.015	0.126
1629	ENSG00000142875	PRKACB	5567	3.41	-0.88	0.015	0.126
1640	ENSG00000131127	ZNF141	7700	4.14	-0.65	0.016	0.128
1643	ENSG00000143507	DUSP10	11221	4.06	0.66	0.016	0.128
1645	ENSG00000104313	EYA1	2138	4.51	-0.55	0.016	0.128
1646	ENSG00000167685	ZNF444	55311	4.67	-0.53	0.016	0.128
1647	ENSG00000184678	H2BC21	8349	4.59	0.55	0.016	0.129
1648	ENSG00000280152			3.76	0.76	0.016	0.129
1650	ENSG00000154262	ABCA6	23460	2.94	-1.13	0.016	0.129
1657	ENSG00000280032			3.2	-0.95	0.016	0.131
1660	ENSG00000079482	OPHN1	4983	4.43	-0.56	0.017	0.131
1662	ENSG00000213886	UBD	10537	7.11	1.01	0.017	0.132
1663	ENSG00000132661	NXT1	29107	3.87	0.71	0.017	0.132
1665	ENSG00000104957	YJU2B	81576	4.6	-0.53	0.017	0.132
1669	ENSG00000136688	IL36G	56300	2.66	1.31	0.017	0.132
1670	ENSG00000141040	ZNF287	57336	2.68	-1.22	0.017	0.132
1671	ENSG00000240038	AMY2B	280	4.17	-0.65	0.017	0.132
1672	ENSG00000179532	DNHD1	144132	4.17	-0.61	0.017	0.132
1674	ENSG00000004848	ARX	170302	3.56	-0.8	0.017	0.134
1675	ENSG00000273576			2.21	-1.76	0.017	0.134
1677	ENSG00000279555			3.44	-0.83	0.017	0.134
1680	ENSG00000115507	OTX1	5013	4.45	-0.57	0.017	0.135
1681	ENSG00000198393	ZNF26	7574	4.45	-0.56	0.017	0.135
1697	ENSG00000119688	ABCD4	5826	3.89	-0.72	0.018	0.138
1702	ENSG00000087586	AURKA	6790	4	-0.67	0.018	0.139
1703	ENSG00000162437	RAVER2	55225	4	-0.66	0.018	0.139
1705	ENSG00000076650	GPATCH1	55094	4.55	-0.55	0.018	0.139
1706	ENSG00000131148	EMC8	10328	4.56	0.54	0.018	0.139
1711	ENSG00000052723	SIKE1	80143	4.3	-0.6	0.018	0.14
1718	ENSG00000228506	PNISR-AS1		3.21	-0.95	0.018	0.141
1724	ENSG00000124532	MRS2	57380	3.81	-0.74	0.018	0.142
1725	ENSG00000242493	RN7SL37P		4.2	-0.61	0.018	0.142
1729	ENSG00000223865	HLA-DPB1	3115	2.99	1.05	0.019	0.143
1730	ENSG00000160111	CPAMD8	27151	3.37	0.87	0.019	0.143
1733	ENSG00000116704	SLC35D1	23169	4.11	-0.65	0.019	0.143
1734	ENSG00000269293	ZSCAN16-AS1	100129195	4.12	-0.63	0.019	0.143
1736	ENSG00000049283	EPN3	55040	3.91	-0.7	0.019	0.143
1738	ENSG00000183889			4.02	-0.65	0.019	0.144
1753	ENSG00000115825	PRKD3	23683	4.67	0.52	0.019	0.144
1754	ENSG00000251141	MRPS30-DT		2.42	-1.52	0.019	0.144
1755	ENSG00000233695	GAS6-AS1		2.44	-1.43	0.019	0.144
1759	ENSG00000167771	RCOR2	283248	2.1	-1.78	0.019	0.144
1762	ENSG00000177576	C18orf32	497661	3.71	-0.74	0.019	0.144
1763	ENSG00000117650	NEK2	4751	4.4	-0.56	0.019	0.144
1766	ENSG00000170345	FOS	2353	4.58	0.53	0.019	0.145
1773	ENSG00000231887	PRH1	5554	4.04	-0.63	0.02	0.149
1778	ENSG00000134369	NAV1	89796	4.52	-0.54	0.02	0.149
1780	ENSG00000112303	VNN2	8875	4.97	0.5	0.02	0.15
1789	ENSG00000111696	NT5DC3	51559	3.4	0.89	0.021	0.152
1790	ENSG00000167711	SERPINF2	5345	3.38	-0.83	0.021	0.152
1795	ENSG00000141458	NPC1	4864	4.44	0.57	0.021	0.154
1804	ENSG00000255423	EBLN2	55096	3.97	0.67	0.021	0.155
1814	ENSG00000166510	CCDC68	80323	3.65	0.77	0.021	0.156
1815	ENSG00000133119	RFC3	5983	3.63	-0.76	0.021	0.156
1821	ENSG00000121940	CLCC1	23155	4.37	-0.57	0.022	0.157
1825	ENSG00000178607	ERN1	2081	4.47	0.55	0.022	0.157
1826	ENSG00000188004	SNHG28	284677	4.45	-0.54	0.022	0.157
1831	ENSG00000055163	CYFIP2	26999	4.18	-0.63	0.022	0.157
1836	ENSG00000140987	ZSCAN32	54925	3.77	-0.72	0.022	0.159
1837	ENSG00000187764	SEMA4D	10507	3.77	-0.71	0.022	0.159
1841	ENSG00000287232		124909426	3.16	-0.9	0.022	0.16
1843	ENSG00000136108	CKAP2	26586	3.88	-0.68	0.022	0.16
1844	ENSG00000267106	ZNF561-AS1		3.99	-0.65	0.022	0.16
1845	ENSG00000182405	PGBD4	161779	3.98	-0.65	0.022	0.16
1846	ENSG00000265590	CFAP298-TCP10L	110091775	3.98	-0.63	0.022	0.16
1848	ENSG00000273045	C2orf15	150590	3.44	-0.82	0.022	0.161
1850	ENSG00000241058	NSUN6	221078	4.47	-0.55	0.022	0.161
1851	ENSG00000203705	TATDN3	128387	3.31	-0.87	0.023	0.162
1853	ENSG00000162063	CCNF	899	2.34	-1.46	0.023	0.162
1859	ENSG00000170161	FAM88B		4.2	-0.6	0.023	0.162
1860	ENSG00000213465	ARL2	402	4.19	-0.59	0.023	0.162
1861	ENSG00000133816	MICAL2	9645	4.2	0.58	0.023	0.162
1874	ENSG00000198183	BPIFA1	51297	10.21	0.67	0.024	0.167
1875	ENSG00000126561	STAT5A	6776	3.9	0.68	0.024	0.167
1876	ENSG00000198885	ITPRIPL1	150771	2.78	-1.2	0.024	0.167
1880	ENSG00000163528	CHCHD4	131474	3.57	0.77	0.024	0.168
1882	ENSG00000175938	ORAI3	93129	4.21	-0.59	0.024	0.168
1885	ENSG00000125798	FOXA2	3170	2.46	-1.4	0.024	0.169
1886	ENSG00000151687	ANKAR	150709	2.47	-1.38	0.024	0.169
1887	ENSG00000240429	LRRFIP1P1		2.49	-1.25	0.024	0.169
1888	ENSG00000241794	SPRR2A	6700	4.33	0.55	0.024	0.17
1893	ENSG00000289551			2.63	-1.2	0.024	0.17
1894	ENSG00000270049	ATP6V0D1-DT	101927837	2.64	-1.19	0.024	0.17
1898	ENSG00000066279	ASPM	259266	4.13	-0.61	0.025	0.171
1899	ENSG00000187792	ZNF70	7621	3.46	-0.8	0.025	0.171
1903	ENSG00000121104	FAM117A	81558	3.7	-0.72	0.025	0.172
1912	ENSG00000111077	TNS2	23371	3.81	-0.69	0.025	0.173
1913	ENSG00000081177	EXD2	55218	3.93	-0.64	0.025	0.173
1923	ENSG00000123472	ATPAF1	64756	4.14	-0.6	0.026	0.176
1924	ENSG00000101017	CD40	958	4.16	0.6	0.026	0.176
1926	ENSG00000165084	C8orf34	116328	3.6	-0.75	0.026	0.176
1927	ENSG00000289272			2.95	1	0.026	0.178
1931	ENSG00000132793	LPIN3	64900	4.06	-0.62	0.026	0.179
1938	ENSG00000254685	FPGT	8790	3.73	-0.72	0.026	0.18
1939	ENSG00000188234	AGAP4	119016	3.73	-0.71	0.026	0.18
1940	ENSG00000272690	LINC02018	107986100	3.73	-0.7	0.026	0.18
1941	ENSG00000124496	TRERF1	55809	3.72	-0.69	0.026	0.18
1944	ENSG00000135048	CEMIP2	23670	3.96	0.66	0.026	0.18
1946	ENSG00000162086	ZNF75A	7627	3.48	-0.79	0.027	0.181
1947	ENSG00000243137	PSG4	5672	2.22	1.65	0.027	0.181
1948	ENSG00000288824			2.24	1.5	0.027	0.181
1955	ENSG00000212464	SNORA12	677800	4.38	-0.53	0.027	0.184
1956	ENSG00000216775			3.24	-0.91	0.027	0.185
1957	ENSG00000203896	LIME1	54923	3.24	-0.83	0.027	0.185
1958	ENSG00000064042	LIMCH1	22998	4.09	0.59	0.028	0.186
1962	ENSG00000174151	CYB561D1	284613	2.84	-1.12	0.028	0.186
1963	ENSG00000166402	TUB	7275	2.83	-1.03	0.028	0.186
1964	ENSG00000276846			3.63	-0.73	0.028	0.186
1970	ENSG00000270190			3.98	0.63	0.028	0.188
1972	ENSG00000270605			3.74	-0.7	0.028	0.188
1976	ENSG00000280987		9782	3.21	-1.66	0.028	0.189
1981	ENSG00000124571	XPO5	57510	4.3	0.56	0.028	0.189
1982	ENSG00000151224	MAT1A	4143	4.3	-0.56	0.028	0.189
1988	ENSG00000119927	GPAM	57678	3.53	-0.75	0.029	0.191
1989	ENSG00000135363	LMO2	4005	3.52	-0.73	0.029	0.191
1994	ENSG00000162753	SLC9C2	284525	2.68	-1.18	0.029	0.191
1995	ENSG00000175564	UCP3	7352	2.67	-1.16	0.029	0.191
1996	ENSG00000140835	CHST4	10164	2.7	1.15	0.029	0.191
2000	ENSG00000167074	TEF	7008	2.38	-1.41	0.029	0.192
2002	ENSG00000128228	SDF2L1	23753	4.5	0.5	0.029	0.192
2005	ENSG00000000457	SCYL3	57147	4.21	-0.56	0.029	0.193
2006	ENSG00000248863			2.99	-1.01	0.029	0.193
2007	ENSG00000114268	PFKFB4	5210	3	-0.95	0.029	0.193
2010	ENSG00000148814	LRRC27	80313	4.41	-0.52	0.029	0.193
2011	ENSG00000186212	SOWAHB	345079	4.01	0.62	0.029	0.193
2013	ENSG00000273784			2.55	-1.14	0.029	0.194
2015	ENSG00000283958	MIR1248	100302143	3.65	-0.68	0.029	0.194
2016	ENSG00000267058		100505715	3.4	-0.83	0.03	0.194
2017	ENSG00000158856	DMTN	2039	3.4	-0.8	0.03	0.194
2026	ENSG00000234350	ERICH2-DT	101926913	3.28	-0.83	0.03	0.196
2027	ENSG00000147573	TRIM55	84675	3.15	0.95	0.03	0.196
2028	ENSG00000171617	ENC1	8507	4.51	-0.51	0.03	0.196
2035	ENSG00000256537	SMIM10L1	100129361	4.43	-0.51	0.03	0.198
2043	ENSG00000204604	ZNF468	90333	3.55	-0.78	0.031	0.2
2044	ENSG00000286965			3.54	-0.77	0.031	0.2
2058	ENSG00000140471	LINS1	55180	3.8	-0.68	0.032	0.203
2061	ENSG00000141968	VAV1	7409	4.35	0.53	0.032	0.204
2062	ENSG00000162174	ASRGL1	80150	4.35	0.52	0.032	0.204
2088	ENSG00000197128	ZNF772	400720	3.32	-0.84	0.033	0.208
2089	ENSG00000263004	AKAP1-DT		3.33	0.8	0.033	0.208
2090	ENSG00000197020	ZNF100	163227	3.04	-0.98	0.033	0.208
2091	ENSG00000155465	SLC7A7	9056	3.05	0.89	0.033	0.208
2092	ENSG00000237296	SMG1P1		4.17	0.57	0.033	0.208
2093	ENSG00000180263	FGD6	55785	4.17	0.57	0.033	0.208
2094	ENSG00000233325	MIPEPP3		4.15	-0.57	0.033	0.208
2097	ENSG00000128335	APOL2	23780	4.36	0.53	0.033	0.208
2099	ENSG00000185513	L3MBTL1	26013	3.94	-0.6	0.033	0.208
2100	ENSG00000150457	LATS2	26524	4.26	0.55	0.033	0.208
2105	ENSG00000099250	NRP1	8829	3.19	-0.86	0.033	0.208
2113	ENSG00000167562	ZNF701	55762	3.72	-0.66	0.034	0.21
2116	ENSG00000142619	PADI3	51702	2.75	-1.13	0.034	0.21
2117	ENSG00000147576	ADHFE1	137872	2.75	-1.13	0.034	0.21
2121	ENSG00000119383	PTPA	5524	4.47	-0.51	0.034	0.21
2122	ENSG00000149346	SLX4IP	128710	4.47	-0.5	0.034	0.21
2131	ENSG00000113615	SEC24A	10802	4.28	0.53	0.034	0.213
2138	ENSG00000204623	POLR1HASP	80862	3.97	-0.61	0.035	0.214
2139	ENSG00000198513	ATL1	51062	3.96	-0.6	0.035	0.214
2140	ENSG00000106133	NSUN5P2		3.96	-0.59	0.035	0.214
2145	ENSG00000227885		124901333	2.6	-1.22	0.035	0.216
2146	ENSG00000136869	TLR4	7099	2.63	1.17	0.035	0.216
2152	ENSG00000278991			3.61	0.69	0.035	0.217
2154	ENSG00000167962	ZNF598	90850	4.3	0.53	0.036	0.219
2155	ENSG00000240401			2.47	-1.32	0.036	0.219
2156	ENSG00000182749	PAQR7	164091	2.45	-1.31	0.036	0.219
2157	ENSG00000269318			2.93	1.04	0.036	0.219
2158	ENSG00000038427	VCAN	1462	2.94	-1	0.036	0.219
2170	ENSG00000160471	COX6B2	125965	3.22	0.83	0.036	0.221
2171	ENSG00000169826	CSGALNACT2	55454	3.24	0.82	0.036	0.221
2172	ENSG00000177548	RABEP2	79874	3.99	-0.63	0.036	0.221
2173	ENSG00000171310	CHST11	50515	4	0.6	0.036	0.221
2174	ENSG00000117640	MTFR1L	56181	3.98	-0.6	0.036	0.221
2175	ENSG00000265479	DTX2P1-UPK3BP1-PMS2P11	441263	3.99	0.58	0.036	0.221
2184	ENSG00000249481	SPATS1	221409	4.1	-0.57	0.037	0.224
2185	ENSG00000119698	PPP4R4	57718	3.51	0.75	0.037	0.224
2186	ENSG00000257542	OR7E47P		4.22	-0.53	0.037	0.225
2192	ENSG00000170381	SEMA3E	9723	4.43	-0.5	0.038	0.228
2200	ENSG00000143952	VPS54	51542	4.01	-0.59	0.038	0.229
2208	ENSG00000128283	CDC42EP1	11135	3.39	0.79	0.038	0.231
2213	ENSG00000198435	NRARP	441478	3.9	0.63	0.039	0.233
2224	ENSG00000134824	FADS2	9415	4.36	-0.69	0.04	0.235
2226	ENSG00000127720	METTL25	84190	3.55	-0.72	0.04	0.235
2228	ENSG00000158716	DUSP23	54935	4.36	0.51	0.04	0.235
2229	ENSG00000128604	IRF5	3663	4.36	0.5	0.04	0.235
2232	ENSG00000159445	THEM4	117145	3.67	-0.67	0.04	0.236
2233	ENSG00000265018	AGAP12P		3.67	-0.65	0.04	0.236
2234	ENSG00000182287	AP1S2	8905	2.96	-0.97	0.04	0.237
2239	ENSG00000164124	TMEM144	55314	4.15	-0.57	0.04	0.237
2249	ENSG00000224743	TEX26-AS1	100507064	2.67	-1.12	0.041	0.241
2250	ENSG00000272563			2.66	-1.06	0.041	0.241
2256	ENSG00000090565	RAB11FIP3	9727	3.43	-0.74	0.042	0.243
2257	ENSG00000171421	MRPL36	64979	4.28	0.52	0.042	0.243
2262	ENSG00000123191	ATP7B	540	4.05	-0.58	0.042	0.243
2265	ENSG00000091947	TMEM101	84336	4.18	-0.54	0.042	0.244
2266	ENSG00000225190	PLEKHM1	9842	3.82	0.63	0.042	0.244
2270	ENSG00000131203	IDO1	3620	3.57	0.71	0.042	0.246
2271	ENSG00000203965	EFCAB7	84455	3.57	-0.7	0.042	0.246
2286	ENSG00000198346	ZNF813	126017	2.51	-1.26	0.043	0.247
2287	ENSG00000081181	ARG2	384	2.51	1.16	0.043	0.247
2295	ENSG00000152422	XRCC4	7518	3.95	-0.58	0.043	0.247
2297	ENSG00000117507	FMO6P		3.3	-0.81	0.043	0.248
2299	ENSG00000279880			2.37	-1.2	0.043	0.249
2301	ENSG00000148908	RGS10	6001	4.08	0.58	0.043	0.249
2302	ENSG00000132950	ZMYM5	9205	4.07	-0.55	0.043	0.249
2307	ENSG00000130822	PNCK	139728	2.87	-0.97	0.044	0.249
2308	ENSG00000214954	LRRC69	100130742	2.84	-0.96	0.044	0.249
2309	ENSG00000183281	PLGLB1	5343	2.84	-0.96	0.044	0.249
2310	ENSG00000130997	POLN	353497	2.87	-0.94	0.044	0.249
2321	ENSG00000274615		440434	3.18	-0.84	0.044	0.251
2322	ENSG00000101336	HCK	3055	3.18	0.82	0.044	0.251
2327	ENSG00000180155	LYNX1	66004	3.03	0.94	0.044	0.252
2328	ENSG00000167384	ZNF180	7733	3.03	-0.91	0.044	0.252
2329	ENSG00000174130	TLR6	10333	3.03	-0.89	0.044	0.252
2330	ENSG00000215788	TNFRSF25	8718	3.45	-0.72	0.044	0.252
2331	ENSG00000271133	ITGB8-AS1	101927811	3.46	0.71	0.044	0.252
2333	ENSG00000145824	CXCL14	9547	3.73	-0.63	0.045	0.253
2337	ENSG00000164825	DEFB1	1672	3.98	0.57	0.045	0.254
2339	ENSG00000104356	POP1	10940	3.61	-0.69	0.045	0.254
2340	ENSG00000288891			3.59	-0.68	0.045	0.254
2360	ENSG00000271601	LIX1L	128077	3.35	-0.77	0.046	0.26
2361	ENSG00000111801	BTN3A3	10384	3.34	-0.75	0.046	0.26
2368	ENSG00000128346	C22orf23	84645	4.12	-0.54	0.047	0.262
2372	ENSG00000068028	RASSF1	11186	2.73	0.98	0.047	0.262
2380	ENSG00000157045	NTAN1	123803	3.48	-0.73	0.048	0.264
2382	ENSG00000120784	ZFP30	22835	3.64	-0.66	0.048	0.264
2392	ENSG00000178665	ZNF713	349075	3.22	-0.79	0.048	0.265
2398	ENSG00000164683	HEY1	23462	4.24	-0.5	0.048	0.267
2402	ENSG00000256771	ZNF253	56242	2.88	-0.95	0.049	0.269
2404	ENSG00000115756	HPCAL1	3241	4.15	0.54	0.049	0.269
2407	ENSG00000233396	LINC01719		3.06	-0.83	0.049	0.269
2416	ENSG00000184058	TBX1	6899	3.77	-0.61	0.05	0.271
2418	ENSG00000254469	XNDC1N	100133315	3.36	-0.75	0.05	0.273
2419	ENSG00000172955	ADH6	130	3.36	-0.73	0.05	0.273
Tabella: DEGs were filtered for logFC>|0.5| and pvalue<0.05

## Sheet: Pathway enrichment
Report RNA-Seq
	Description	pvalue	p.adjust	geneID	Count	Link
R-HSA-449147	Signaling by Interleukins	0	0	CXCL2 CEBPD NFKBIA JUN IRS2 CXCL8 JUNB SQSTM1 CXCL1 LYN MAP2K3 PTGS2 SMAD3 SOCS3 NFKB2 PIK3R1 IL17C NFKB1 DUSP6 VEGFA IL1RN PELI1 MAP3K8 IL1A IRS1 PTAFR IL23A CSF3 HIF1A CCL20 ICAM1 GSTA2 BCL2 IRAK2 IL4R IL32 DUSP4 PIM1 LIF PIK3R2 IRAK3 NFKBIB RIPK2 IL18 SERPINB2 HMOX1 SAA1 DUSP3 INPP5D MAP2K6 MYC IL1B ZEB1 STX1A IL36G FOS STAT5A VAV1 HCK	59	R-HSA-449147
R-HSA-6785807	Interleukin-4 and Interleukin-13 signaling	0	0	CEBPD CXCL8 JUNB PTGS2 SOCS3 PIK3R1 VEGFA IL1A IL23A HIF1A ICAM1 BCL2 IL4R PIM1 LIF IL18 HMOX1 SAA1 MYC IL1B ZEB1 FOS	22	R-HSA-6785807
R-HSA-166058	MyD88:MAL(TIRAP) cascade initiated on plasma membrane	0	0	NFKBIA JUN MAP2K3 NFKB2 NFKB1 DUSP6 PELI1 MAP3K8 IRAK2 DUSP4 IRAK3 NFKBIB RIPK2 MAP3K1 TLR2 SAA1 DUSP3 MAP2K6 FOS TLR4 TLR6	21	R-HSA-166058
R-HSA-168188	Toll Like Receptor TLR6:TLR2 Cascade	0	0	NFKBIA JUN MAP2K3 NFKB2 NFKB1 DUSP6 PELI1 MAP3K8 IRAK2 DUSP4 IRAK3 NFKBIB RIPK2 MAP3K1 TLR2 SAA1 DUSP3 MAP2K6 FOS TLR4 TLR6	21	R-HSA-168188
R-HSA-168179	Toll Like Receptor TLR1:TLR2 Cascade	0	0	NFKBIA JUN MAP2K3 NFKB2 NFKB1 DUSP6 PELI1 MAP3K8 IRAK2 DUSP4 IRAK3 NFKBIB RIPK2 MAP3K1 TLR2 SAA1 DUSP3 MAP2K6 FOS TLR4 TLR6	21	R-HSA-168179
R-HSA-181438	Toll Like Receptor 2 (TLR2) Cascade	0	0	NFKBIA JUN MAP2K3 NFKB2 NFKB1 DUSP6 PELI1 MAP3K8 IRAK2 DUSP4 IRAK3 NFKBIB RIPK2 MAP3K1 TLR2 SAA1 DUSP3 MAP2K6 FOS TLR4 TLR6	21	R-HSA-181438
R-HSA-166016	Toll Like Receptor 4 (TLR4) Cascade	0	0	BIRC3 NFKBIA JUN MAP2K3 NFKB2 NFKB1 IKBKE DUSP6 PELI1 MAP3K8 TICAM1 IRAK2 DUSP4 IRAK3 NFKBIB RIPK2 MAP3K1 TLR2 SAA1 DUSP3 MAP2K6 FOS TLR4 TLR6	24	R-HSA-166016
R-HSA-975138	TRAF6 mediated induction of NFkB and MAP kinases upon TLR7/8 or 9 activation	0	0	NFKBIA JUN MAP2K3 NFKB2 NFKB1 DUSP6 PELI1 MAP3K8 TICAM1 IRAK2 DUSP4 NFKBIB RIPK2 MAP3K1 SAA1 DUSP3 MAP2K6 FOS TLR4	19	R-HSA-975138
R-HSA-975155	MyD88 dependent cascade initiated on endosome	0	0	NFKBIA JUN MAP2K3 NFKB2 NFKB1 DUSP6 PELI1 MAP3K8 TICAM1 IRAK2 DUSP4 NFKBIB RIPK2 MAP3K1 SAA1 DUSP3 MAP2K6 FOS TLR4	19	R-HSA-975155
R-HSA-168181	Toll Like Receptor 7/8 (TLR7/8) Cascade	0	0	NFKBIA JUN MAP2K3 NFKB2 NFKB1 DUSP6 PELI1 MAP3K8 TICAM1 IRAK2 DUSP4 NFKBIB RIPK2 MAP3K1 SAA1 DUSP3 MAP2K6 FOS TLR4	19	R-HSA-168181
R-HSA-168138	Toll Like Receptor 9 (TLR9) Cascade	0	0	NFKBIA JUN MAP2K3 NFKB2 NFKB1 DUSP6 PELI1 MAP3K8 TICAM1 IRAK2 DUSP4 NFKBIB RIPK2 MAP3K1 SAA1 DUSP3 MAP2K6 FOS TLR4	19	R-HSA-168138
R-HSA-6783783	Interleukin-10 signaling	0	0	CXCL2 CXCL8 CXCL1 PTGS2 IL1RN IL1A PTAFR CSF3 CCL20 ICAM1 LIF IL18 IL1B	13	R-HSA-6783783
R-HSA-166166	MyD88-independent TLR4 cascade	0	0	BIRC3 NFKBIA JUN MAP2K3 NFKB2 NFKB1 IKBKE DUSP6 MAP3K8 TICAM1 IRAK2 DUSP4 NFKBIB RIPK2 SAA1 DUSP3 MAP2K6 FOS TLR4	19	R-HSA-166166
R-HSA-937061	TRIF(TICAM1)-mediated TLR4 signaling	0	0	BIRC3 NFKBIA JUN MAP2K3 NFKB2 NFKB1 IKBKE DUSP6 MAP3K8 TICAM1 IRAK2 DUSP4 NFKBIB RIPK2 SAA1 DUSP3 MAP2K6 FOS TLR4	19	R-HSA-937061
R-HSA-112409	RAF-independent MAPK1/3 activation	0	0	DUSP1 DUSP5 DUSP6 DUSP2 PEA15 DUSP4 DUSP8 DUSP16 DUSP10	9	R-HSA-112409
R-HSA-168164	Toll Like Receptor 3 (TLR3) Cascade	0	0	BIRC3 NFKBIA JUN MAP2K3 NFKB2 NFKB1 IKBKE DUSP6 MAP3K8 TICAM1 IRAK2 DUSP4 NFKBIB RIPK2 SAA1 DUSP3 MAP2K6 FOS	18	R-HSA-168164
R-HSA-168142	Toll Like Receptor 10 (TLR10) Cascade	0	0	NFKBIA JUN MAP2K3 NFKB2 NFKB1 DUSP6 PELI1 MAP3K8 IRAK2 DUSP4 NFKBIB RIPK2 MAP3K1 SAA1 DUSP3 MAP2K6 FOS	17	R-HSA-168142
R-HSA-168176	Toll Like Receptor 5 (TLR5) Cascade	0	0	NFKBIA JUN MAP2K3 NFKB2 NFKB1 DUSP6 PELI1 MAP3K8 IRAK2 DUSP4 NFKBIB RIPK2 MAP3K1 SAA1 DUSP3 MAP2K6 FOS	17	R-HSA-168176
R-HSA-975871	MyD88 cascade initiated on plasma membrane	0	0	NFKBIA JUN MAP2K3 NFKB2 NFKB1 DUSP6 PELI1 MAP3K8 IRAK2 DUSP4 NFKBIB RIPK2 MAP3K1 SAA1 DUSP3 MAP2K6 FOS	17	R-HSA-975871
R-HSA-168898	Toll-like Receptor Cascades	0	0	BIRC3 NFKBIA JUN MAP2K3 NFKB2 NFKB1 IKBKE DUSP6 PELI1 MAP3K8 TICAM1 IRAK2 DUSP4 IRAK3 NFKBIB RIPK2 MAP3K1 TLR2 SAA1 DUSP3 MAP2K6 FOS TLR4 TLR6	24	R-HSA-168898
R-HSA-877300	Interferon gamma signaling	0	0	IRF1 GBP1 MT2A SOCS3 IFNGR1 TRIM31 PTAFR HLA-F ICAM1 TRIM25 GBP4 GBP2 HLA-DPA1 GBP5 GBP6 HLA-DPB1 IRF5	17	R-HSA-877300
R-HSA-9648895	Response of EIF2AK1 (HRI) to heme deficiency	0	0	CEBPB PPP1R15A ATF3 ATF4 CHAC1 DDIT3 ATF5	7	R-HSA-9648895
R-HSA-75205	Dissolution of Fibrin Clot	0	0.001	PLAU PLAUR PLAT SERPINB2 SERPINE1 SERPINF2	6	R-HSA-75205
R-HSA-198725	Nuclear Events (kinase and transcription factor activation)	0	0.002	JUNB RRAD F3 SGK1 DUSP6 SRF FOSL1 DUSP4 TRIB1 DUSP3 NAB2 FOS	12	R-HSA-198725
R-HSA-187037	Signaling by NTRK1 (TRKA)	0	0.003	IRS2 JUNB RRAD F3 PIK3R1 SGK1 DUSP6 IRS1 RALGDS SRF FOSL1 DUSP4 TRIB1 PIK3R2 DUSP3 NAB2 FOS	17	R-HSA-187037
R-HSA-9031628	NGF-stimulated transcription	0	0.005	JUNB RRAD F3 SGK1 SRF FOSL1 TRIB1 NAB2 FOS	9	R-HSA-9031628
R-HSA-168643	Nucleotide-binding domain, leucine rich repeat containing receptor (NLR) signaling pathways	0	0.005	TNFAIP3 BIRC3 TXNIP NFKB2 NFKB1 BCL2 IRAK2 CYLD RIPK2 HMOX1 MAP2K6	11	R-HSA-168643
R-HSA-933542	TRAF6 mediated NF-kB activation	0	0.007	NFKBIA NFKB2 NFKB1 TRIM25 NFKBIB MAP3K1 SAA1	7	R-HSA-933542
R-HSA-9020702	Interleukin-1 signaling	0	0.009	NFKBIA SQSTM1 NFKB2 NFKB1 IL1RN PELI1 MAP3K8 IL1A IRAK2 IRAK3 NFKBIB RIPK2 SAA1 MAP2K6 IL1B	15	R-HSA-9020702
R-HSA-9660826	Purinergic signaling in leishmaniasis infection	0	0.009	TXNIP NFKB2 NFKB1 IL1A IL18 HMOX1 IL1B	7	R-HSA-9660826
R-HSA-9664424	Cell recruitment (pro-inflammatory response)	0	0.009	TXNIP NFKB2 NFKB1 IL1A IL18 HMOX1 IL1B	7	R-HSA-9664424
R-HSA-448424	Interleukin-17 signaling	0	0.009	JUN MAP2K3 IL17C NFKB1 DUSP6 MAP3K8 IRAK2 DUSP4 RIPK2 DUSP3 MAP2K6 FOS	12	R-HSA-448424
R-HSA-446652	Interleukin-1 family signaling	0	0.01	NFKBIA SQSTM1 SMAD3 NFKB2 NFKB1 IL1RN PELI1 MAP3K8 IL1A IRAK2 IRAK3 NFKBIB RIPK2 IL18 SAA1 MAP2K6 IL1B IL36G	18	R-HSA-446652
R-HSA-5633008	TP53 Regulates Transcription of Cell Death Genes	0	0.01	BBC3 PMAIP1 BID BNIP3L TNFRSF10A CASP10 TNFRSF10B TP53INP1 ATM	9	R-HSA-5633008
R-HSA-201556	Signaling by ALK	0	0.01	PIK3R1 IRS1 HIF1A PRDM1 PIK3R2 PTN MYC	7	R-HSA-201556
R-HSA-450294	MAP kinase activation	0	0.011	JUN MAP2K3 NFKB1 DUSP6 MAP3K8 IRAK2 DUSP4 RIPK2 DUSP3 MAP2K6 FOS	11	R-HSA-450294
R-HSA-6803204	TP53 Regulates Transcription of Genes Involved in Cytochrome C Release	0	0.011	BBC3 PMAIP1 BID BNIP3L TP53INP1 ATM	6	R-HSA-6803204
R-HSA-71240	Tryptophan catabolism	0.001	0.013	KYNU SLC3A2 SLC7A5 KMO IDO1	5	R-HSA-71240
R-HSA-166520	Signaling by NTRKs	0.001	0.013	IRS2 JUNB RRAD F3 PIK3R1 SGK1 DUSP6 IRS1 RALGDS SRF FOSL1 DUSP4 TRIB1 PIK3R2 DUSP3 NAB2 FOS	17	R-HSA-166520
R-HSA-380108	Chemokine receptors bind chemokines	0.001	0.02	CXCL2 CXCL8 CXCL3 CXCL1 CX3CL1 CXCL16 CCL20 CXCL6 ACKR4 CXCL5	10	R-HSA-380108
R-HSA-5260271	Diseases of Immune System	0.001	0.021	NFKBIA NFKB2 NFKB1 TICAM1 TLR2 TLR4 TLR6	7	R-HSA-5260271
R-HSA-5602358	Diseases associated with the TLR signaling cascade	0.001	0.021	NFKBIA NFKB2 NFKB1 TICAM1 TLR2 TLR4 TLR6	7	R-HSA-5602358
R-HSA-168928	DDX58/IFIH1-mediated induction of interferon-alpha/beta	0.001	0.023	TNFAIP3 NFKBIA NFKB2 NFKB1 IKBKE CASP10 TRIM25 CYLD NFKBIB MAP3K1 SAA1 SIKE1	12	R-HSA-168928
R-HSA-193639	p75NTR signals via NF-kB	0.001	0.024	NFKBIA SQSTM1 NFKB1 NGFR RIPK2	5	R-HSA-193639
R-HSA-9634638	Estrogen-dependent nuclear events downstream of ESR-membrane signaling	0.001	0.026	HBEGF SRF BCL2 AREG EREG FOS	6	R-HSA-9634638
R-HSA-445989	TAK1 activates NFkB by phosphorylation and activation of IKKs complex	0.001	0.028	NFKBIA NFKB2 NFKB1 IRAK2 NFKBIB RIPK2 SAA1	7	R-HSA-445989
R-HSA-9013149	RAC1 GTPase cycle	0.001	0.029	EPHA2 PIK3R1 SWAP70 TFRC SRGAP3 ARHGAP30 ARHGAP23 VAV3 DLC1 PIK3R2 ARHGEF6 LBR DOCK4 FERMT2 ARHGEF19 ARHGAP24 OPHN1 CYFIP2 VAV1 CDC42EP1	20	R-HSA-9013149
R-HSA-1810476	RIP-mediated NFkB activation via ZBP1	0.001	0.029	NFKBIA NFKB2 NFKB1 TICAM1 NFKBIB	5	R-HSA-1810476
R-HSA-5675221	Negative regulation of MAPK pathway	0.001	0.03	DUSP1 DUSP5 DUSP6 DUSP2 DUSP4 DUSP8 DUSP16 DUSP10	8	R-HSA-5675221
R-HSA-9614085	FOXO-mediated transcription	0.002	0.035	BBC3 FBXO32 TXNIP SMAD3 KLF4 GADD45A CITED2 ATXN3 DDIT3 ABCA6	10	R-HSA-9614085
R-HSA-1234158	Regulation of gene expression by Hypoxia-inducible Factor	0.002	0.036	VEGFA HIF1A CITED2 CA9	4	R-HSA-1234158
R-HSA-2586552	Signaling by Leptin	0.002	0.036	IRS2 SOCS3 IRS1 STAT5A	4	R-HSA-2586552
R-HSA-9700206	Signaling by ALK in cancer	0.002	0.036	CEBPB JUNB SQSTM1 TPM4 PIK3R1 VCL BCL2A1 IRS1 STAT5A	9	R-HSA-9700206
R-HSA-9725370	Signaling by ALK fusions and activated point mutants	0.002	0.036	CEBPB JUNB SQSTM1 TPM4 PIK3R1 VCL BCL2A1 IRS1 STAT5A	9	R-HSA-9725370
R-HSA-5357769	Caspase activation via extrinsic apoptotic signalling pathway	0.002	0.041	TICAM1 TNFRSF10A DAPK3 TNFRSF10B DAPK2 TLR4	6	R-HSA-5357769
R-HSA-73887	Death Receptor Signalling	0.002	0.045	TNFAIP3 BIRC3 NFKBIA SQSTM1 NFKB1 TNFRSF10A CASP10 SMPD3 VAV3 NGFR CYLD TNFRSF10B RIPK2 ARHGEF6 ARHGEF19 VAV1	16	R-HSA-73887
R-HSA-381119	Unfolded Protein Response (UPR)	0.003	0.057	CXCL8 CEBPB ATF3 ATF4 CREB3L2 DNAJB11 DNAJB9 CREB3L1 EXTL2 DDIT3 CREB3L4 ERN1	12	R-HSA-381119
R-HSA-209560	NF-kB is activated and signals survival	0.003	0.064	NFKBIA SQSTM1 NFKB1 NGFR	4	R-HSA-209560
R-HSA-194138	Signaling by VEGF	0.003	0.064	PIK3R1 VEGFA NRP2 NCK1 BCAR1 VAV3 PIK3R2 SHB PRKACB CYFIP2 VAV1 NRP1 THEM4	13	R-HSA-194138
R-HSA-1606322	ZBP1(DAI) mediated induction of type I IFNs	0.004	0.064	NFKBIA NFKB2 NFKB1 TICAM1 NFKBIB	5	R-HSA-1606322
R-HSA-622312	Inflammasomes	0.004	0.064	TXNIP NFKB2 NFKB1 BCL2 HMOX1	5	R-HSA-622312
R-HSA-9013408	RHOG GTPase cycle	0.004	0.076	EPHA2 PIK3R1 TFRC VAV3 LBR DOCK4 LETM1 OPHN1 VAV1 CDC42EP1	10	R-HSA-9013408
R-HSA-202733	Cell surface interactions at the vascular wall	0.004	0.076	SDC4 ATP1B1 LYN PIK3R1 SLC7A11 SLC3A2 TNFRSF10A CD47 TNFRSF10B PIK3R2 SLC7A5 INPP5D SIRPA PSG4 SLC7A7	15	R-HSA-202733
R-HSA-912631	Regulation of signaling by CBL	0.004	0.076	LYN PIK3R1 PIK3R2 VAV1 HCK	5	R-HSA-912631
R-HSA-2871796	FCERI mediated MAPK activation	0.005	0.086	JUN LYN VAV3 MAP3K1 FOS VAV1	6	R-HSA-2871796
R-HSA-9013404	RAC2 GTPase cycle	0.005	0.086	EPHA2 PIK3R1 SWAP70 TFRC VAV3 PIK3R2 LBR DOCK4 OPHN1 VAV1 CDC42EP1	11	R-HSA-9013404
R-HSA-9009391	Extra-nuclear estrogen signaling	0.006	0.093	HBEGF PIK3R1 ZDHHC7 SRF BCL2 AREG PIK3R2 MMP7 EREG FOS	10	R-HSA-9009391
R-HSA-352230	Amino acid transport across the plasma membrane	0.006	0.095	SLC6A14 SLC7A11 SLC3A2 SLC7A5 SLC6A20 SLC7A7	6	R-HSA-352230
R-HSA-389356	CD28 co-stimulation	0.006	0.095	LYN PIK3R1 MAP3K8 PIK3R2 VAV1 THEM4	6	R-HSA-389356
R-HSA-2219530	Constitutive Signaling by Aberrant PI3K in Cancer	0.006	0.098	IRS2 HBEGF MET PIK3R1 IRS1 AREG PIK3R2 FGFR2 EREG VAV1	10	R-HSA-2219530
R-HSA-982772	Growth hormone receptor signaling	0.006	0.102	IRS2 LYN SOCS3 IRS1 STAT5A	5	R-HSA-982772
R-HSA-844456	The NLRP3 inflammasome	0.007	0.115	TXNIP NFKB2 NFKB1 HMOX1	4	R-HSA-844456
R-HSA-210991	Basigin interactions	0.008	0.115	ATP1B1 SLC7A11 SLC3A2 SLC7A5 SLC7A7	5	R-HSA-210991
R-HSA-9006335	Signaling by Erythropoietin	0.008	0.115	IRS2 LYN PIK3R1 STAT5A VAV1	5	R-HSA-9006335
R-HSA-9705462	Inactivation of CSF3 (G-CSF) signaling	0.008	0.115	LYN SOCS3 CSF3 STAT5A HCK	5	R-HSA-9705462
R-HSA-114604	GPVI-mediated activation cascade	0.008	0.116	LYN PIK3R1 VAV3 RHOB PIK3R2 VAV1	6	R-HSA-114604
R-HSA-5218859	Regulated Necrosis	0.008	0.116	BIRC3 IRF1 PELI1 IL1A TNFRSF10A TNFRSF10B IL18 IL1B	8	R-HSA-5218859
R-HSA-5683057	MAPK family signaling cascades	0.009	0.126	DUSP1 DUSP5 JUN IRS2 HBEGF MET PIK3R1 VCL DUSP6 IRS1 RALGDS DUSP2 PEA15 DUSP4 AREG KBTBD7 PIK3R2 FGFR2 EREG DUSP8 MYC DUSP16 CDC42EP2 TNRC6C PRKACB DUSP10 ARL2	27	R-HSA-5683057
R-HSA-425393	Transport of inorganic cations/anions and amino acids/oligopeptides	0.009	0.127	SLC6A14 SLC12A2 SLC20A1 SLC5A8 SLC7A11 SLC34A2 SLC3A2 SLC7A5 SLC26A4 SLC4A8 SLC6A20 SLC7A7	12	R-HSA-425393
R-HSA-140534	Caspase activation via Death Receptors in the presence of ligand	0.009	0.13	TICAM1 TNFRSF10A TNFRSF10B TLR4	4	R-HSA-140534
R-HSA-180292	GAB1 signalosome	0.009	0.13	HBEGF PIK3R1 AREG EREG	4	R-HSA-180292
R-HSA-425407	SLC-mediated transmembrane transport	0.01	0.13	SLC6A14 SLC11A2 SLC12A2 SLC20A1 SLC2A1 SLC5A8 SLCO4A1 SLC7A11 SLC34A2 SLC3A2 SLCO3A1 SLC7A5 SLC26A4 MFSD4B SLC4A8 SLC39A14 SLC6A20 SLC30A1 SLC28A3 SLC35D1 ARL2 SLC7A7	22	R-HSA-425407
R-HSA-168638	NOD1/2 Signaling Pathway	0.011	0.138	TNFAIP3 BIRC3 IRAK2 CYLD RIPK2 MAP2K6	6	R-HSA-168638
R-HSA-512988	Interleukin-3, Interleukin-5 and GM-CSF signaling	0.011	0.138	LYN PIK3R1 PIK3R2 INPP5D STAT5A VAV1 HCK	7	R-HSA-512988
R-HSA-380994	ATF4 activates genes in response to endoplasmic reticulum stress	0.011	0.142	CXCL8 CEBPB ATF3 ATF4 DDIT3	5	R-HSA-380994
R-HSA-5676594	TNF receptor superfamily (TNFSF) members mediating non-canonical NF-kB pathway	0.012	0.151	BIRC3 TNFRSF12A TNFSF14 CD40	4	R-HSA-5676594
R-HSA-4420097	VEGFA-VEGFR2 Pathway	0.012	0.153	PIK3R1 VEGFA NCK1 BCAR1 VAV3 PIK3R2 SHB PRKACB CYFIP2 VAV1 THEM4	11	R-HSA-4420097
R-HSA-1250342	PI3K events in ERBB4 signaling	0.012	0.153	HBEGF PIK3R1 EREG	3	R-HSA-1250342
R-HSA-3700989	Transcriptional Regulation by TP53	0.012	0.153	JUN BBC3 PMAIP1 SGK1 BID PLK2 BNIP3L SESN3 GADD45A PRDM1 TNFRSF10A CASP10 RGCC PLK3 TNFRSF10B TP53INP1 RRAGC DDB2 ATM MAP2K6 E2F4 TTC5 PRKAG2 RMI1 TNRC6C AURKA FOS RFC3 L3MBTL1	29	R-HSA-3700989
R-HSA-199418	Negative regulation of the PI3K/AKT network	0.013	0.157	IER3 IRS2 HBEGF MET PIK3R1 IRS1 AREG PIK3R2 FGFR2 EREG VAV1 THEM4	12	R-HSA-199418
R-HSA-913531	Interferon Signaling	0.013	0.164	IRF1 GBP1 MT2A SOCS3 IFNGR1 TRIM31 PTAFR HLA-F ICAM1 IFITM2 TRIM25 GBP4 GBP2 HLA-DPA1 GBP5 GBP6 HLA-DPB1 IRF5	18	R-HSA-913531
R-HSA-9725371	Nuclear events stimulated by ALK signaling in cancer	0.014	0.171	CEBPB JUNB BCL2A1 STAT5A	4	R-HSA-9725371
R-HSA-3928665	EPH-ephrin mediated repulsion of cells	0.015	0.172	LYN EPHA2 EFNA1 VAV3 EFNA5 EPHB3 EFNB3	7	R-HSA-3928665
R-HSA-186763	Downstream signal transduction	0.015	0.174	PIK3R1 NCK1 BCAR1 PIK3R2 STAT5A	5	R-HSA-186763
R-HSA-9013420	RHOU GTPase cycle	0.015	0.177	EPHA2 PIK3R1 NCK1 ARHGAP30 PIK3R2 ARHGEF6	6	R-HSA-9013420
R-HSA-4755510	SUMOylation of immune response proteins	0.016	0.186	NFKBIA NFKB2 IKBKE	3	R-HSA-4755510
R-HSA-9674555	Signaling by CSF3 (G-CSF)	0.017	0.188	LYN SOCS3 CSF3 STAT5A HCK	5	R-HSA-9674555
R-HSA-2022870	Chondroitin sulfate biosynthesis	0.017	0.188	CHST15 VCAN CSGALNACT2 CHST11	4	R-HSA-2022870
R-HSA-9669938	Signaling by KIT in disease	0.017	0.188	LYN PIK3R1 PIK3R2 STAT5A	4	R-HSA-9669938
R-HSA-9670439	Signaling by phosphorylated juxtamembrane, extracellular and kinase domain KIT mutants	0.017	0.188	LYN PIK3R1 PIK3R2 STAT5A	4	R-HSA-9670439
R-HSA-2219528	PI3K/AKT Signaling in Cancer	0.017	0.188	IRS2 HBEGF MET PIK3R1 NR4A1 IRS1 AREG PIK3R2 FGFR2 EREG VAV1	11	R-HSA-2219528
R-HSA-373755	Semaphorin interactions	0.017	0.188	MET SEMA6A DPYSL3 RHOB RND1 SEMA4D NRP1 SEMA3E	8	R-HSA-373755
R-HSA-450282	MAPK targets/ Nuclear events mediated by MAP kinases	0.019	0.207	JUN DUSP6 DUSP4 DUSP3 FOS	5	R-HSA-450282
R-HSA-6811558	PI5P, PP2A and IER3 Regulate PI3K/AKT Signaling	0.019	0.207	IER3 IRS2 HBEGF MET PIK3R1 IRS1 AREG PIK3R2 FGFR2 EREG VAV1	11	R-HSA-6811558
R-HSA-5621575	CD209 (DC-SIGN) signaling	0.02	0.214	LYN NFKB1 RELB PRKACB	4	R-HSA-5621575
R-HSA-9027276	Erythropoietin activates Phosphoinositide-3-kinase (PI3K)	0.021	0.217	IRS2 LYN PIK3R1	3	R-HSA-9027276
R-HSA-1433557	Signaling by SCF-KIT	0.021	0.218	LYN PIK3R1 PIK3R2 SH2B3 STAT5A VAV1	6	R-HSA-1433557
R-HSA-9696270	RND2 GTPase cycle	0.021	0.218	EPHA2 PIK3R1 TFRC PIK3R2 PRAG1 LRRC1	6	R-HSA-9696270
R-HSA-9013423	RAC3 GTPase cycle	0.022	0.218	EPHA2 PIK3R1 SWAP70 TFRC IL32 PIK3R2 LBR FERMT2 OPHN1 CDC42EP1	10	R-HSA-9013423
R-HSA-2173796	SMAD2/SMAD3:SMAD4 heterotrimer regulates transcription	0.022	0.218	JUNB SMAD3 E2F4 MYC SERPINE1	5	R-HSA-2173796
R-HSA-381042	PERK regulates gene expression	0.022	0.218	CXCL8 CEBPB ATF3 ATF4 DDIT3	5	R-HSA-381042
R-HSA-983695	Antigen activates B Cell Receptor (BCR) leading to generation of second messengers	0.022	0.218	LYN PIK3R1 DAPP1 NCK1 VAV1	5	R-HSA-983695
R-HSA-9012999	RHO GTPase cycle	0.023	0.223	RND3 TPM4 EPHA2 PIK3R1 RHOV SWAP70 NCK1 TFRC SRGAP3 ARHGAP30 ARHGAP23 RHOBTB2 IL32 VAV3 RHOB DLC1 PIK3R2 ARHGEF6 PRAG1 LRRC1 RND1 LBR DOCK4 FERMT2 ARHGEF19 STK10 LETM1 ARHGAP24 CDC42EP2 OPHN1 CYFIP2 VAV1 CDC42EP1	33	R-HSA-9012999
R-HSA-109704	PI3K Cascade	0.024	0.229	IRS2 PIK3R1 IRS1 PIK3R2 FGFR2 THEM4	6	R-HSA-109704
R-HSA-389357	CD28 dependent PI3K/Akt signaling	0.024	0.229	PIK3R1 MAP3K8 PIK3R2 THEM4	4	R-HSA-389357
R-HSA-388841	Costimulation by the CD28 family	0.024	0.229	LYN PIK3R1 MAP3K8 PIK3R2 HLA-DPA1 HLA-DPB1 VAV1 THEM4	8	R-HSA-388841
R-HSA-1483213	Synthesis of PE	0.026	0.238	LPIN1 PISD LPIN3	3	R-HSA-1483213
R-HSA-179812	GRB2 events in EGFR signaling	0.026	0.238	HBEGF AREG EREG	3	R-HSA-179812
R-HSA-202670	ERKs are inactivated	0.026	0.238	DUSP6 DUSP4 DUSP3	3	R-HSA-202670
R-HSA-209543	p75NTR recruits signalling complexes	0.026	0.238	SQSTM1 NGFR RIPK2	3	R-HSA-209543
R-HSA-75109	Triglyceride biosynthesis	0.026	0.238	LPIN1 LPIN3 GPAM	3	R-HSA-75109
R-HSA-186797	Signaling by PDGF	0.028	0.252	PIK3R1 NCK1 BCAR1 PLAT THBS1 PIK3R2 STAT5A	7	R-HSA-186797
R-HSA-983705	Signaling by the B Cell Receptor (BCR)	0.028	0.252	NFKBIA LYN REL PIK3R1 NFKB1 DAPP1 NCK1 NFKBIE NFKBIB BCL10 VAV1	11	R-HSA-983705
R-HSA-5673001	RAF/MAP kinase cascade	0.03	0.268	DUSP1 DUSP5 IRS2 HBEGF MET PIK3R1 VCL DUSP6 IRS1 RALGDS DUSP2 PEA15 DUSP4 AREG KBTBD7 PIK3R2 FGFR2 EREG DUSP8 DUSP16 DUSP10 ARL2	22	R-HSA-5673001
R-HSA-180336	SHC1 events in EGFR signaling	0.032	0.278	HBEGF AREG EREG	3	R-HSA-180336
R-HSA-9027284	Erythropoietin activates RAS	0.032	0.278	IRS2 LYN VAV1	3	R-HSA-9027284
R-HSA-450302	activated TAK1 mediates p38 MAPK activation	0.032	0.278	MAP2K3 IRAK2 RIPK2 MAP2K6	4	R-HSA-450302
R-HSA-9013148	CDC42 GTPase cycle	0.033	0.288	PIK3R1 TFRC SRGAP3 ARHGAP30 VAV3 DLC1 PIK3R2 ARHGEF6 LBR ARHGEF19 ARHGAP24 CDC42EP2 OPHN1 CDC42EP1	14	R-HSA-9013148
R-HSA-112399	IRS-mediated signalling	0.035	0.295	IRS2 PIK3R1 IRS1 PIK3R2 FGFR2 THEM4	6	R-HSA-112399
R-HSA-6791312	TP53 Regulates Transcription of Cell Cycle Genes	0.035	0.295	PLK2 GADD45A RGCC PLK3 E2F4 AURKA	6	R-HSA-6791312
R-HSA-1266695	Interleukin-7 signaling	0.035	0.296	IRS2 PIK3R1 IRS1 PIK3R2 STAT5A	5	R-HSA-1266695
R-HSA-5663202	Diseases of signal transduction by growth factor receptors and second messengers	0.036	0.301	IRS2 CEBPB JUNB SQSTM1 TPM4 LYN SMAD3 HBEGF MET PIK3R1 VCL HDAC7 NR4A1 BCL2A1 DUSP6 IRS1 PIM1 AREG PIK3R2 FGFR2 ZC3HAV1 AGGF1 FZD8 EREG DUSP8 MYC DUSP16 DUSP10 STAT5A VAV1 HEY1	31	R-HSA-5663202
R-HSA-1643713	Signaling by EGFR in Cancer	0.036	0.301	HBEGF PIK3R1 AREG EREG	4	R-HSA-1643713
R-HSA-400685	Sema4D in semaphorin signaling	0.036	0.301	MET RHOB RND1 SEMA4D	4	R-HSA-400685
R-HSA-5684996	MAPK1/MAPK3 signaling	0.037	0.301	DUSP1 DUSP5 IRS2 HBEGF MET PIK3R1 VCL DUSP6 IRS1 RALGDS DUSP2 PEA15 DUSP4 AREG KBTBD7 PIK3R2 FGFR2 EREG DUSP8 DUSP16 DUSP10 ARL2	22	R-HSA-5684996
R-HSA-8980692	RHOA GTPase cycle	0.038	0.309	PIK3R1 TFRC ARHGAP30 ARHGAP23 VAV3 DLC1 PIK3R2 LBR ARHGEF19 STK10 ARHGAP24 OPHN1 VAV1	13	R-HSA-8980692
R-HSA-918233	TRAF3-dependent IRF activation pathway	0.038	0.309	IKBKE TRIM25 SIKE1	3	R-HSA-918233
R-HSA-5357801	Programmed Cell Death	0.041	0.33	BIRC3 IRF1 BBC3 PMAIP1 BID PELI1 IL1A TICAM1 BCL2 TNFRSF10A DAPK3 TNFRSF10B IL18 APIP DAPK2 IL1B TLR4	17	R-HSA-5357801
R-HSA-5223345	Miscellaneous transport and binding events	0.041	0.33	LRRC8A NIPAL2 MRS2 DMTN	4	R-HSA-5223345
R-HSA-2129379	Molecules associated with elastic fibres	0.043	0.337	ITGB8 BMP2 TGFB2 BMP7 ITGB6	5	R-HSA-2129379
R-HSA-9013424	RHOV GTPase cycle	0.043	0.337	TPM4 EPHA2 PIK3R1 RHOV NCK1	5	R-HSA-9013424
R-HSA-1963642	PI3K events in ERBB2 signaling	0.045	0.344	HBEGF PIK3R1 EREG	3	R-HSA-1963642
R-HSA-2730905	Role of LAT2/NTAL/LAB on calcium mobilization	0.045	0.344	LYN PIK3R1 PIK3R2	3	R-HSA-2730905
R-HSA-9614657	FOXO-mediated transcription of cell death genes	0.045	0.344	BBC3 CITED2 DDIT3	3	R-HSA-9614657
R-HSA-9703648	Signaling by FLT3 ITD and TKD mutants	0.045	0.344	PIK3R1 PIM1 STAT5A	3	R-HSA-9703648
R-HSA-975163	IRAK2 mediated activation of TAK1 complex upon TLR7/8 or 9 stimulation	0.045	0.344	TICAM1 IRAK2 TLR4	3	R-HSA-975163
R-HSA-5689896	Ovarian tumor domain proteases	0.047	0.356	TNFAIP3 TNIP3 TNIP1 TRIM25 RIPK2	5	R-HSA-5689896
R-HSA-2428928	IRS-related events triggered by IGF1R	0.048	0.363	IRS2 PIK3R1 IRS1 PIK3R2 FGFR2 THEM4	6	R-HSA-2428928
Tabella: Pathways were filtered for pvalue<0.05

## Sheet: Gene ontology
Report RNA-Seq
	Description	GeneRatio	pvalue	p.adjust	geneID	Count
GO:0008330	protein tyrosine/threonine phosphatase activity	8/888	0	0	DUSP1 DUSP5 DUSP6 DUSP2 DUSP4 DUSP8 DUSP16 DUSP10	8
GO:0017017	MAP kinase tyrosine/serine/threonine phosphatase activity	8/888	0	0	DUSP1 DUSP5 DUSP6 DUSP2 DUSP4 DUSP8 DUSP16 DUSP10	8
GO:0005125	cytokine activity	33/888	0	0	CXCL2 NAMPT GDF15 CXCL8 CXCL3 CXCL1 WNT9A CX3CL1 IL17C VEGFA IL1RN IL1A WNT7B IL23A CXCL16 CSF3 WNT4 CCL20 CXCL6 IL32 BMP2 LIF AREG TGFB2 IL18 EDN1 TNFSF14 CXCL5 TNFSF15 BMP7 IL1B IL36G CXCL14	33
GO:0033549	MAP kinase phosphatase activity	9/888	0	0	DUSP1 DUSP5 DUSP6 DUSP2 DUSP4 DUSP3 DUSP8 DUSP16 DUSP10	9
GO:0001228	DNA-binding transcription activator activity, RNA polymerase II-specific	49/888	0	0	MAFF CEBPD JUN IRF1 KLF6 CEBPB JUNB FOSL2 REL SMAD3 NFKB2 LITAF ELF3 NR4A1 NFKB1 SRF ATF3 MYB KLF4 FOSL1 CSRNP1 HIF1A TCF4 ETS1 ATF4 CSRNP3 MAFB CREB3L2 RREB1 SOX21 BCL11B PRDM16 PLAG1 CREB3L1 MEIS2 MAF CARF E2F4 MYC ISL1 DDIT3 CREB3L4 ATF5 ZNF267 SIX2 ZNF780B OTX1 FOS IRF5	49
GO:0001216	DNA-binding transcription activator activity	49/888	0	0	MAFF CEBPD JUN IRF1 KLF6 CEBPB JUNB FOSL2 REL SMAD3 NFKB2 LITAF ELF3 NR4A1 NFKB1 SRF ATF3 MYB KLF4 FOSL1 CSRNP1 HIF1A TCF4 ETS1 ATF4 CSRNP3 MAFB CREB3L2 RREB1 SOX21 BCL11B PRDM16 PLAG1 CREB3L1 MEIS2 MAF CARF E2F4 MYC ISL1 DDIT3 CREB3L4 ATF5 ZNF267 SIX2 ZNF780B OTX1 FOS IRF5	49
GO:0008138	protein tyrosine/serine/threonine phosphatase activity	12/888	0	0	DUSP1 DUSP5 PTP4A1 DUSP6 DUSP2 DUSP4 PTP4A3 DUSP3 DUSP8 DUSP16 DUSP10 DUSP23	12
GO:0005126	cytokine receptor binding	32/888	0	0	CXCL2 CXCL8 CXCL3 CXCL1 SMAD3 DEFB4A PIK3R1 CX3CL1 BID VEGFA IL1RN IL1A IL23A CXCL16 CSF3 CCL20 CXCL6 EFNA5 LRG1 LIF TGFB2 IL18 NOL3 TNFSF14 FERMT2 CXCL5 TNFSF15 SH2B3 IL1B IL36G CXCL14 DEFB1	32
GO:0045236	CXCR chemokine receptor binding	7/888	0	0.001	CXCL2 CXCL8 CXCL3 CXCL1 CX3CL1 CXCL6 CXCL5	7
GO:0030546	signaling receptor activator activity	46/888	0	0.002	CXCL2 NAMPT GDF15 CXCL8 CXCL3 ADM CXCL1 DEFB4A WNT9A HBEGF CX3CL1 IL17C SEMA6A VEGFA IL1RN IL1A WNT7B IL23A CXCL16 CSF3 EDN2 WNT4 CCL20 CXCL6 IL32 BMP2 EFNA5 LIF AREG TGFB2 IL18 EDN1 EREG TNFSF14 PTN CXCL5 TNFSF15 BMP7 ZP3 IL1B CDC42EP2 IL36G SEMA4D RABEP2 SEMA3E CXCL14	46
GO:0048018	receptor ligand activity	45/888	0	0.002	CXCL2 NAMPT GDF15 CXCL8 CXCL3 ADM CXCL1 DEFB4A WNT9A HBEGF CX3CL1 IL17C SEMA6A VEGFA IL1RN IL1A WNT7B IL23A CXCL16 CSF3 EDN2 WNT4 CCL20 CXCL6 IL32 BMP2 LIF AREG TGFB2 IL18 EDN1 EREG TNFSF14 PTN CXCL5 TNFSF15 BMP7 ZP3 IL1B CDC42EP2 IL36G SEMA4D RABEP2 SEMA3E CXCL14	45
GO:0004725	protein tyrosine phosphatase activity	16/888	0	0.002	DUSP1 DUSP5 PTP4A1 DUSP6 DUSP2 EYA4 DUSP4 PTP4A3 DUSP3 DUSP8 CDC25B DUSP16 DUSP10 EYA1 TNS2 DUSP23	16
GO:0008009	chemokine activity	10/888	0	0.006	CXCL2 CXCL8 CXCL3 CXCL1 CX3CL1 CXCL16 CCL20 CXCL6 CXCL5 CXCL14	10
GO:0031625	ubiquitin protein ligase binding	30/888	0	0.007	NFKBIA JUN TXNIP SQSTM1 LYN SMAD3 VCL IKBKE BID POU5F1 HIF1A PER1 MFHAS1 BCL2 CASP10 TRIB2 NGFR TNK2 TRIB1 GABARAPL1 FZD8 AXIN2 ATXN3 PATZ1 BCL10 DET1 SLF2 PRKACB AURKA CD40	30
GO:0044389	ubiquitin-like protein ligase binding	31/888	0	0.009	NFKBIA JUN CEBPB TXNIP SQSTM1 LYN SMAD3 VCL IKBKE BID POU5F1 HIF1A PER1 MFHAS1 BCL2 CASP10 TRIB2 NGFR TNK2 TRIB1 GABARAPL1 FZD8 AXIN2 ATXN3 PATZ1 BCL10 DET1 SLF2 PRKACB AURKA CD40	31
GO:0042379	chemokine receptor binding	12/888	0	0.009	CXCL2 CXCL8 CXCL3 CXCL1 DEFB4A CX3CL1 CXCL16 CCL20 CXCL6 CXCL5 CXCL14 DEFB1	12
GO:0106306	protein serine phosphatase activity	12/888	0	0.009	DUSP1 DUSP5 PPTC7 DUSP6 DUSP2 DUSP4 DUSP3 DUSP8 DUSP16 DUSP10 EYA1 DUSP23	12
GO:0106307	protein threonine phosphatase activity	12/888	0	0.009	DUSP1 DUSP5 PPTC7 DUSP6 DUSP2 DUSP4 DUSP3 DUSP8 DUSP16 DUSP10 EYA1 DUSP23	12
GO:0004674	protein serine/threonine kinase activity	35/888	0	0.012	CSNK1E SQSTM1 PIM3 TOP1 SGK1 IKBKE PLK2 MAP3K8 SRPK1 CAMK1D SIK2 STK17A IRAK2 DAPK3 CDK19 PLK3 NUAK2 PIM1 IRAK3 RIPK2 MAP3K1 STK38L ATM MAP2K6 STK10 DAPK2 MAP3K9 PRKAG2 PRKACB AURKA PRKD3 NEK2 ERN1 LATS2 PNCK	35
GO:0106310	protein serine kinase activity	33/888	0	0.014	CSNK1E MAP2K3 PIM3 SGK1 PLK2 MAP3K8 SRPK1 CAMK1D SIK2 STK17A DAPK3 CDK19 PLK3 NUAK2 TNK2 PIM1 DSTYK RIPK2 MAP3K1 STK38L ATM MAP2K6 STK40 STK10 DAPK2 MAP3K9 PRKACB AURKA PRKD3 NEK2 ERN1 LATS2 PNCK	33
GO:0070412	R-SMAD binding	6/888	0.001	0.025	JUN SMAD3 RGCC PMEPA1 LDLRAD4 FOS	6
GO:0016791	phosphatase activity	26/888	0.001	0.034	DUSP1 DUSP5 PTP4A1 SGPP2 PPTC7 DUSP6 SYNJ2 DUSP2 EYA4 DUSP4 PTP4A3 LPIN1 DUSP3 DUSP8 CDC25B PPP1R3B INPP5D DUSP16 NT5DC2 DUSP10 EYA1 NT5DC3 TNS2 LPIN3 PFKFB4 DUSP23	26
GO:0042578	phosphoric ester hydrolase activity	32/888	0.001	0.034	DUSP1 DUSP5 PTP4A1 SGPP2 PPTC7 DUSP6 SYNJ2 DUSP2 EYA4 SMPD3 DUSP4 PTP4A3 PDE8A LPIN1 HMOX1 DUSP3 DUSP8 CDC25B PPP1R3B INPP5D PDE9A PDE7A NAPEPLD DUSP16 NT5DC2 DUSP10 EYA1 NT5DC3 TNS2 LPIN3 PFKFB4 DUSP23	32
GO:0051019	mitogen-activated protein kinase binding	6/888	0.001	0.036	DUSP1 TNIP1 PTAFR GCH1 DUSP10 MICAL2	6
GO:0001784	phosphotyrosine residue binding	8/888	0.001	0.037	SOCS3 PIK3R1 IRS1 SH2D3A PIK3R2 SHB VAV1 HCK	8
GO:0046332	SMAD binding	11/888	0.001	0.045	JUN SMAD3 CITED2 RGCC BMP2 PMEPA1 LDLRAD4 AXIN2 CREB3L1 FERMT2 FOS	11
GO:0015291	secondary active transmembrane transporter activity	23/888	0.001	0.045	SLC6A14 SLC11A2 SLC6A8 SLC12A2 SLC20A1 SLC35E2B SLC5A8 SLCO4A1 SLC7A11 SLC34A2 SLC3A2 SLCO3A1 SLC7A5 SLC26A4 MFSD4B SLC4A8 SLC39A14 SLC6A20 LETM1 SLC35E2A SLC28A3 SLC35D1 SLC9C2	23
GO:0004721	phosphoprotein phosphatase activity	18/888	0.002	0.058	DUSP1 DUSP5 PTP4A1 PPTC7 DUSP6 DUSP2 EYA4 DUSP4 PTP4A3 DUSP3 DUSP8 CDC25B PPP1R3B DUSP16 DUSP10 EYA1 TNS2 DUSP23	18
GO:0070888	E-box binding	8/888	0.002	0.058	BHLHE40 AHR HIF1A PER1 TCF4 ATOH8 MYC ZEB1	8
GO:0046982	protein heterodimerization activity	28/888	0.003	0.07	ATP1B1 CEBPB TPM4 PIK3R1 BHLHE40 NR4A1 BCL2A1 AHR ATF3 GADD45A SDCBP2 HIF1A TCF4 BCL2 IRAK2 H4C3 ATF4 PGLYRP4 FXR2 PIK3R2 IRAK3 RRAGC TENM4 DDIT3 H2BC21 AURKA TLR4 TLR6	28
GO:0004714	transmembrane receptor protein tyrosine kinase activity	14/888	0.003	0.07	LYN MAP2K3 EPHA2 MET NRP2 TNK2 FGFR2 DSTYK RIPK2 EPHB3 MAP2K6 EFNB3 NRP1 HCK	14
GO:0004722	protein serine/threonine phosphatase activity	12/888	0.003	0.07	DUSP1 DUSP5 PPTC7 DUSP6 DUSP2 DUSP4 DUSP3 DUSP8 DUSP16 DUSP10 EYA1 DUSP23	12
GO:0005035	death receptor activity	4/888	0.003	0.07	TNFRSF10A NGFR TNFRSF10B TNFRSF25	4
GO:0005525	GTP binding	31/888	0.003	0.07	GBP1 RRAD RND3 EHD1 RHOV TUBA1C SEPTIN11 EHD4 MFHAS1 GTPBP4 RHOBTB2 GNL2 GNA15 RAB3D RHOB RRAGC GCH1 TUBB2A RND1 RAB24 RAB9A RAB7B GBP4 GBP2 GBP5 GBP6 RAB32 RAB8B ARL2 FPGT ATL1	31
GO:0016810	hydrolase activity, acting on carbon-nitrogen (but not peptide) bonds	14/888	0.003	0.07	VNN3P HDAC7 MTHFD2 GDA PGLYRP4 SIRT5 VNN1 GCH1 APOBEC3A VNN2 ASRGL1 PADI3 ARG2 NTAN1	14
GO:0035259	glucocorticoid receptor binding	4/888	0.004	0.087	CEBPB SMAD3 ETS2 NR4A1	4
GO:0003924	GTPase activity	28/888	0.004	0.087	GBP1 RRAD RND3 RHOV TUBA1C SEPTIN11 GTPBP4 RHOBTB2 GNL2 GNA15 RAB3D RHOB RRAGC GCH1 TUBB2A RND1 RAB24 RAB9A RAB7B GBP4 GBP2 GBP5 GBP6 RAB32 RAB8B ARL2 ATL1 RGS10	28
GO:0071889	14-3-3 protein binding	6/888	0.004	0.087	ZFP36L1 IRS2 ZFP36 HDAC7 HLA-F TBC1D22A	6
GO:0005539	glycosaminoglycan binding	21/888	0.004	0.087	HBEGF CCN1 FGFBP1 VEGFA LAMC2 NRP2 EVA1C DPYSL3 CXCL6 PGLYRP4 THBS1 FGFR2 TLR2 MMP7 PTN SAA1 EXTL2 BMP7 CEMIP NRP1 VCAN	21
Tabella: Pathways were filtered for p.adjust<0.1
